# Supplementary material for: The Foundational Data Initiative for Parkinson Disease: Enabling efficient translation from genetic maps to mechanism
Source: Cell Genom. 2023 Feb 6;3(3):100261. doi: 10.1016/j.xgen.2023.100261 (PMC10025424; doi:10.1016/j.xgen.2023.100261)
Supplement: Table S1. Included iPSC overview with meta-data, related to Figure 1 [file mmc2.xlsx]

## Sheet: Sheet1
Supplemental Table 1. Included IPSC overview with meta-data
PATNO	BATCH	DIAGNOSIS	ageBin	Disease_Status	Study_Arm	Genetic_Status	mutation	control_line	TH+ (Pel-Freez)	MAP2+ (Sta Cruz)	TH+ (Millipore)	MAP2+ (Sta Cruz)	scRNA %TH+ cells	scRNA %MAP2+ cells	Culture date	PD_SCORE_Nalls2019	PD_SCORE_Nalls2019_no_GBA_LRRK2	Notes
PPMI3452	1	Control	55_to_65	Healthy Control	HC	LRRK2-/SNCA-/GBA-	NA	0	10,6	86,3	14,8	86,0	na	na	2018-08-10	-0.0159139	-0.00797151	No SCAT
PPMI3658	1	Control	55_to_65	Healthy Control	HC	LRRK2-/SNCA-/GBA-	NA	0	12,5	81,9	17,0	81,9	13,7	74,9	2018-08-10	-0.0139372	-0.00590291	No SCAT
PPMI3666	1	PD	under_55	Idiopathic PD	PD	LRRK2-/SNCA-/GBA-	NA	0	11,9	69,4	13,0	74,4	10,6	75,6	2018-08-10	-0.00300556	0.00553721	No SCAT
PPMI3966	1	Control	55_to_65	Healthy Control	HC	LRRK2-/SNCA-/GBA-	NA	1	20,9	83,0	20,2	79,4	17,4	86,9	2018-08-10	-0.0141544	-0.00613023	Control cell line; No SCAT
PPMI4110	1	PD	over_65	Idiopathic PD	PD	LRRK2-/SNCA-/GBA-	NA	0	27,5	68,1	25,8	66,0	na	na	2018-08-10	-0.00355111	0.00496628	No SCAT and SCRN
PPMI50184	1	Genetic Cohort	55_to_65	Genetic Uffected	GENUN	LRRK2+	LRRK2_G2019S	0	na	na	na	na	7,4	78,4	2018-08-10	0.00576889	0.000598256	No SCAT, SCRN and ICC
PPMI51971	1	Genetic Cohort	over_65	Genetic PD	GENPD	LRRK2+	LRRK2_G2019S	0	14,3	83,9	18,1	84,6	15,5	85,5	2018-08-10	0.00880389	0.00377442	No SCAT
PPMI54144	1	Genetic Cohort	55_to_65	Genetic PD	GENPD	GBA+	GBA_N370S	0	18,0	86,0	16,2	84,0	13,6	82,3	2018-08-10	-0.00211111	0.00213198	No SCAT
PPMI56954	1	Genetic Cohort	over_65	Genetic Uffected	GENUN	GBA+	GBA_N370S	0	19,7	77,4	15,8	75,0	na	na	2018-08-10	-0.000977778	0.00331802	No SCAT and SCRN
PPMI57670	1	Genetic Cohort	55_to_65	Genetic Uffected	GENUN	GBA+	GBA_N370S	0	12,3	84,5	12,5	79,3	11,1	85,1	2018-08-10	-0.0065666	-0.00253075	No SCAT
PPMI3186	2	PD	55_to_65	Idiopathic PD	PD	LRRK2-/SNCA-/GBA-	NA	0	22,7	86,2	24,2	81,7	24,1	91,9	1/16/19	-0.00942944	-0.00118547	No SCAT
PPMI3234	2	PD	over_65	Idiopathic PD	PD	LRRK2-/SNCA-/GBA-	NA	0	11,8	72,9	10,5	70,2	10,2	82,5	1/14/19	-0.0130006	-0.00492267	No SCAT
PPMI3409	2	PD	55_to_65	Idiopathic PD	PD	LRRK2-/SNCA-/GBA-	NA	0	24,0	66,0	17,3	63,1	14,8	61,5	1/14/19	-0.00963278	-0.00139826	No SCAT; RNA sample day65 with yellow tint
PPMI3446	2	PD	over_65	Idiopathic PD	PD	LRRK2-/SNCA-/GBA-	NA	0	12,3	66,0	8,9	71,3	8,6	74,6	1/16/19	-0.00908056	-0.000820349	No SCAT and ATAC (day65)
PPMI3453	2	Control	55_to_65	Healthy Control	HC	LRRK2-/SNCA-/GBA-	NA	0	8,3	66,6	11,7	74,9	9,9	75,0	1/14/19	-0.012855	-0.00477035	No SCAT; RNA sample day65 with yellow tint
PPMI3469	2	PD	55_to_65	Idiopathic PD	PD	LRRK2-/SNCA-/GBA-	NA	0	9,0	60,8	8,1	72,8	na	na	1/14/19	-0.00753611	0.00079593	No SCAT and SCRN
PPMI3588	2	PD	under_55	Idiopathic PD	PD	LRRK2-/SNCA-/GBA-	NA	0	na	na	na	na	17,7	85,3	1/16/19	-0.00914389	-0.000886628	No SCAT and ICC
PPMI3668	2	Control	over_65	Healthy Control	HC	LRRK2-/SNCA-/GBA-	NA	0	16,1	79,3	12,6	81,1	10,9	83,1	1/16/19	-0.00569	0.00272791	No SCAT
PPMI3952	2	Control	over_65	Healthy Control	HC	LRRK2-/SNCA-/GBA-	NA	0	9,8	76,5	8,6	79,3	9,1	79,8	1/14/19	-0.0138606	-0.00582267	No SCAT
PPMI3954	2	PD	55_to_65	Genetic PD	PD	GBA+	GBA_E326K	0	18,5	80,8	14,8	79,1	11,4	78,6	1/14/19	-0.00814722	-0.00337151	No SCAT
PPMI3960	2	PD	under_55	Idiopathic PD	PD	LRRK2-/SNCA-/GBA-	NA	0	10,8	65,7	19,9	70,6	na	na	1/16/19	-0.017105	-0.00921802	No SCAT and SCRN
PPMI3966_B2	2	Control	55_to_65	Healthy Control	HC	LRRK2-/SNCA-/GBA-	NA	1	20,2	80,9	25,2	70,3	na	na	1/16/19	-0.0141544	-0.00613023	Control cell line; No SCAT and SCRN
PPMI4055	2	PD	over_65	Idiopathic PD	PD	LRRK2-/SNCA-/GBA-	NA	0	8,7	69,0	11,1	73,2	na	na	1/14/19	-0.0155228	-0.00756221	No SCAT and SCRN
PPMI4098	2	PD	55_to_65	Genetic PD	PD	GBA+	GBA_N370S	0	11,0	65,8	8,5	70,1	na	na	1/16/19	-0.00570278	-0.00162674	No SCAT and SCRN
PPMI18567	2	Prodromal	55_to_65	Prodromal	PRODROMA	LRRK2-/SNCA-/GBA-	NA	0	15,0	80,6	13,0	69,1	11,7	73,5	1/16/19	-0.00809389	0.000212209	No SCAT
PPMI40273	2	Genetic Cohort	over_65	Genetic PD	GENPD	LRRK2+	LRRK2_G2019S	0	29,4	89,9	26,6	90,0	14,6	87,2	1/16/19	0.00824833	0.00319302	No SCAT
PPMI42072	2	Genetic Cohort	under_55	Genetic Uffected	GENUN	SNCA+	SNCA_A53T	0	17,6	77,2	20,9	83,2	12,0	75,0	1/14/19	-0.0110633	-0.00289535	No SCAT
PPMI51330	2	Genetic Cohort	55_to_65	Genetic Uffected	GENUN	LRRK2+/GBA+	LRRK2_G2019S_GBA_N370S	0	10,7	65,8	10,8	77,9	na	na	1/16/19	0.00605444	-0.00344419	No SCAT and SCRN
PPMI51440	2	Genetic Cohort	over_65	Genetic PD	GENPD	LRRK2+	LRRK2_G2019S	0	15,1	91,2	16,6	90,8	9,6	89,6	1/16/19	0.00190389	-0.00344651	No SCAT
PPMI52517	2	Genetic Cohort	55_to_65	Genetic Uffected	GENUN	GBA+	GBA_N370S	0	17,0	78,3	22,0	82,9	na	na	1/16/19	-0.00314444	0.00105058	No SCAT and SCRN
PPMI52828	2	Genetic Cohort	over_65	Genetic Uffected	GENUN	LRRK2+	LRRK2_G2019S	0	10,0	64,5	9,8	74,6	na	na	1/16/19	-0.005615	-0.0113151	No SCAT and SCRN
PPMI53339	2	Genetic Cohort	55_to_65	Genetic PD	GENPD	GBA+	GBA_N370S	0	17,9	73,7	19,4	76,4	16,7	75,5	1/14/19	-0.00196722	0.00228256	No SCAT; RNA sample day65 had black stuff in the vial
PPMI55251	2	Genetic Cohort	55_to_65	Genetic PD	GENPD	LRRK2+	LRRK2_G2019S	0	22,8	82,0	20,2	86,6	17,7	86,6	1/14/19	0.00714444	0.00203779	No SCAT
PPMI56169	2	Genetic Cohort	over_65	Genetic Uffected	GENUN	LRRK2+	LRRK2_G2019S	0	17,1	89,8	12,4	88,6	21,1	88,6	1/14/19	0.00151889	-0.00384942	No SCAT
PPMI56435	2	Genetic Cohort	55_to_65	Genetic PD	GENPD	GBA+	GBA_N370S	0	9,5	71,7	15,3	75,1	na	na	1/14/19	-0.0116994	-0.00790233	No SCAT and SCRN
PPMI56761	2	Genetic Cohort	over_65	Genetic PD	GENPD	LRRK2+	LRRK2_G2019S	0	13,0	64,4	11,5	65,4	na	na	1/14/19	-0.00124889	-0.00674593	No SCAT, SCRN and ATAC (day65)
PPMI57447	2	Genetic Cohort	over_65	Genetic Uffected	GENUN	LRRK2+/GBA+	LRRK2_G2019S_GBA_T369M	0	23,3	86,3	19,8	86,5	19,1	88,2	1/16/19	-0.00225327	-0.00943191	No SCAT
PPMI60003	2	Prodromal	over_65	Prodromal	PRODROMA	LRRK2-/SNCA-/GBA-	NA	0	10,0	73,3	16,3	76,5	na	na	1/14/19	-0.0214056	-0.0137186	No SCAT and SCRN
PPMI90456	2	Prodromal	over_65	Prodromal	PRODROMA	LRRK2-/SNCA-/GBA-	NA	0	3,9	52,8	5,4	56,1	3,9	49,8	1/14/19	-0.00397556	0.00452209	No SCAT
PPMI3411	3	Control	under_55	Healthy Control	HC	LRRK2-/SNCA-/GBA-	NA	0	10,1	78,5	11,9	75,6	9,5	82,4	4/27/19	-0.0109206	-0.00274593	No SCAT
PPMI3419	3	PD	over_65	Idiopathic PD	PD	LRRK2-/SNCA-/GBA-	NA	0	17,6	88,2	13,2	52,7	12,4	84,5	4/29/19	-0.00920278	-0.000948256	No SCAT
PPMI3422	3	PD	55_to_65	Idiopathic PD	PD	LRRK2-/SNCA-/GBA-	NA	0	21,1	87,5	17,8	79,5	21,1	86,3	4/29/19	-0.0125978	-0.00450116	No SCAT
PPMI3465	3	SWEDD	55_to_65	SWEDD	SWEDD	LRRK2-/SNCA-/GBA-	NA	0	21,1	91,4	19,3	74,1	20,6	88,0	4/27/19	-0.00532167	0.00311337	No SCAT
PPMI3471	3	PD	over_65	Idiopathic PD	PD	LRRK2-/SNCA-/GBA-	NA	0	11,3	74,7	16,0	68,8	9,2	82,3	4/27/19	-0.00712111	0.00123023	No SCAT
PPMI3473	3	PD	55_to_65	Idiopathic PD	PD	LRRK2-/SNCA-/GBA-	NA	0	12,8	66,7	11,9	66,2	12,9	62,1	4/29/19	-0.00763167	0.00069593	No SCAT
PPMI3475	3	PD	under_55	Idiopathic PD	PD	LRRK2-/SNCA-/GBA-	NA	0	8,1	19,0	8,3	28,0	5,4	18,1	4/29/19	-0.00949556	-0.00125465	No SCAT; RNA sample day65 had black stuff in the vial
PPMI3480	3	Control	over_65	Healthy Control	HC	LRRK2-/SNCA-/GBA-	NA	0	na	na	na	na	na	na	4/29/19	-0.0132689	-0.00520349	No SCAT; Failed to differentiate; Missing day25 and day65 samples in all assays
PPMI3591	3	PD	55_to_65	Idiopathic PD	PD	LRRK2-/SNCA-/GBA-	NA	0	14,3	85,7	17,5	63,7	12,4	85,7	4/29/19	-0.005035	0.00341337	No SCAT
PPMI3664	3	PD	55_to_65	Idiopathic PD	PD	LRRK2-/SNCA-/GBA-	NA	0	11,0	53,9	11,6	64,2	9,1	59,4	4/27/19	-0.00985667	-0.00163256	No SCAT
PPMI3665	3	PD	over_65	Idiopathic PD	PD	LRRK2-/SNCA-/GBA-	NA	0	20,7	65,4	25,5	63,8	24,1	66,4	4/29/19	-0.0129628	-0.00488314	No SCAT
PPMI3953	3	PD	under_55	Idiopathic PD	PD	LRRK2-/SNCA-/GBA-	NA	0	7,8	78,9	10,4	66,1	7,6	80,6	4/27/19	-0.00995111	-0.0017314	No SCAT
PPMI3966_B3	3	Control	55_to_65	Healthy Control	HC	LRRK2-/SNCA-/GBA-	NA	1	22,2	72,4	21,2	65,4	15,9	71,4	4/29/19	-0.0141544	-0.00613023	Control cell line; No SCAT
PPMI4099	3	PD	55_to_65	Idiopathic PD	PD	LRRK2-/SNCA-/GBA-	NA	0	16,0	84,7	15.6	70.1	14,4	75,7	4/29/19	-0.00511722	0.00332733	No SCAT
PPMI4101	3	PD	over_65	Idiopathic PD	PD	LRRK2-/SNCA-/GBA-	NA	0	13,4	66,4	10,5	48,4	10,7	48,3	4/29/19	-0.00967944	-0.00144709	No SCAT
PPMI4108	3	PD	over_65	Idiopathic PD	PD	LRRK2-/SNCA-/GBA-	NA	0	17,0	79,6	15,9	63,2	20,6	78,2	4/29/19	-0.00972333	-0.00149302	No SCAT
PPMI41486	3	Genetic Cohort	55_to_65	Genetic PD	GENPD	LRRK2+	LRRK2_G2019S	0	14,7	88,1	14,0	82,0	18,3	84,0	4/29/19	0.000808889	-0.00459244	No SCAT
PPMI51625	3	Genetic Cohort	under_55	Genetic PD	GENPD	LRRK2+	LRRK2_G2019S	0	16,1	81,2	16,3	71,2	10,5	82,9	4/29/19	0.00485889	-0.00035407	No SCAT
PPMI51755	3	Genetic Cohort	over_65	Genetic Uffected	GENUN	LRRK2+	LRRK2_G2019S	0	11,6	71,9	14,9	69,2	12,8	77,4	4/27/19	0.000236667	-0.00519128	No SCAT
PPMI51867	3	Genetic Cohort	55_to_65	Genetic Uffected	GENUN	LRRK2+	LRRK2_G2019S	0	14,9	65,5	30,0	65,0	8,2	70,4	4/27/19	0.000798333	-0.00460349	No SCAT
PPMI52062	3	Genetic Cohort	under_55	Genetic PD	GENPD	LRRK2+	LRRK2_G2019S	0	13,3	66,5	16,5	72,2	11,9	71,2	4/29/19	-0.000167222	-0.00561395	No SCAT
PPMI52524	3	Genetic Cohort	over_65	Genetic Uffected	GENUN	GBA+	GBA_N370S	0	11,8	64,5	17,1	63,6	10,1	65,6	4/29/19	-0.00448722	-0.000354651	No SCAT
PPMI52530	3	Genetic Cohort	over_65	Genetic PD	GENPD	LRRK2+	LRRK2_G2019S	0	6,0	57,9	2,5	42,6	na	na	4/27/19	0.00502556	-0.000179651	No SCAT and SCRN; Missing day65 sample in all assays, except ICC
PPMI54262	3	Genetic Cohort	over_65	Genetic Uffected	GENUN	GBA+	GBA_N370S	0	22,2	79,0	24,4	69,0	19,8	80,3	4/29/19	-0.00529278	-0.00119767	No SCAT
PPMI54908	3	Genetic Cohort	55_to_65	Genetic Uffected	GENUN	GBA+	GBA_N370S	0	14,1	79,6	11,9	61,7	7,6	86,7	4/27/19	-0.00437778	-0.000240116	No SCAT
PPMI54991	3	Genetic Cohort	55_to_65	Genetic Uffected	GENUN	GBA+	GBA_N370S	0	12,8	72,5	14,1	76,9	12,7	73,5	4/29/19	-0.00300111	0.00120058	No SCAT
PPMI55380	3	Genetic Cohort	over_65	Genetic Uffected	GENUN	LRRK2+	LRRK2_G2019S	0	16,6	76,2	15,7	80,0	13,3	85,2	4/27/19	0.000967222	-0.00442674	No SCAT
PPMI56680	3	Genetic Cohort	over_65	Genetic Uffected	GENUN	GBA+	GBA_N370S	0	7,6	77,6	11,0	63,9	6,6	84,1	4/27/19	-0.00597944	-0.00191628	No SCAT
PPMI56779	3	Genetic Cohort	55_to_65	Genetic Uffected	GENUN	LRRK2+	LRRK2_G2019S	0	7,4	68,7	18,3	83,9	4,8	75,0	4/27/19	0.00625833	0.00111047	No SCAT
PPMI3220	4	PD	over_65	Idiopathic PD	PD	LRRK2-/SNCA-/GBA-	NA	0	3,1	70,1	3,5	73,2	5,9	64,1	7/20/19	-0.0104411	-0.00224419	E6 media
PPMI3448	4	PD	55_to_65	Idiopathic PD	PD	LRRK2-/SNCA-/GBA-	NA	0	14,8	78,7	10,9	72,7	12,7	80,6	7/20/19	-0.0109967	-0.00282558	E6 media
PPMI3451	4	PD	under_55	Idiopathic PD	PD	LRRK2-/SNCA-/GBA-	NA	0	13,6	52,4	11,1	54,5	11,6	46,2	7/20/19	-0.010425	-0.00222733	E6 media
PPMI3459	4	PD	under_55	Idiopathic PD	PD	LRRK2-/SNCA-/GBA-	NA	0	8,7	76,7	8,6	79,3	8,6	71,6	7/20/19	-0.0100422	-0.00182674	E6 media
PPMI3467	4	PD	over_65	Idiopathic PD	PD	LRRK2-/SNCA-/GBA-	NA	0	5,6	52,9	4,2	69,3	6,5	58,2	7/20/19	-0.00926722	-0.0010157	E6 media; RNA sample day65 with brown tint
PPMI3957	4	PD	over_65	Idiopathic PD	PD	LRRK2-/SNCA-/GBA-	NA	0	15,2	80,8	13,5	82,1	13,0	80,1	7/20/19	-0.010155	-0.00194477	E6 media; RNA sample day65 with yellow tint
PPMI4091	4	PD	over_65	Idiopathic PD	PD	LRRK2-/SNCA-/GBA-	NA	0	17,4	80,9	12,7	84,1	16,5	82,3	7/20/19	-0.0185078	-0.010686	E6 media; RNA sample day65 with brown tint
PPMI4107	4	PD	over_65	Idiopathic PD	PD	LRRK2-/SNCA-/GBA-	NA	0	14,3	55,1	10,3	59,3	11,4	49,4	7/20/19	-0.00891111	-0.000643023	E6 media
PPMI4109	4	PD	over_65	Idiopathic PD	PD	LRRK2-/SNCA-/GBA-	NA	0	8,8	56,8	9,3	61,1	9,7	63,2	7/20/19	-0.0109411	-0.00276744	E6 media; RNA sample day65 had black stuff in the vial
PPMI4111	4	PD	over_65	Idiopathic PD	PD	LRRK2-/SNCA-/GBA-	NA	0	20,9	67,8	21,9	72,7	8,7	69,1	7/20/19	-0.00923056	-0.000977326	E6 media
PPMI50086	4	Genetic Cohort	over_65	Genetic PD	GENPD	LRRK2+	LRRK2_G2019S	0	16,8	81,8	15,3	82,7	10,9	71,9	7/20/19	0.00118833	-0.00419535	E6 media; RNA sample day65 with yellow tint
PPMI51518	4	Genetic Cohort	55_to_65	Genetic PD	GENPD	LRRK2+	LRRK2_G2019S	0	7,6	68,5	11,3	64,8	8,4	50,2	7/20/19	0.00134056	-0.00403605	E6 media; RNA sample day65 with yellow tint
PPMI51714	4	Genetic Cohort	55_to_65	Genetic Uffected	GENUN	LRRK2+	LRRK2_G2019S	0	13,7	71,5	18,3	68,4	9,6	74,5	7/20/19	0.0115656	0.00666453	E6 media
PPMI51844	4	Genetic Cohort	over_65	Genetic PD	GENPD	GBA+	GBA_N370S	0	11,5	76,5	14,8	76,2	8,2	66,5	7/20/19	-0.00277667	0.00143547	E6 media
PPMI52400	4	Genetic Cohort	over_65	Genetic Uffected	GENUN	GBA+	GBA_N370S	0	11,2	72,5	12,4	69,1	7,1	73,0	7/20/19	-0.00889389	-0.00496628	E6 media
PPMI52932	4	Genetic Cohort	over_65	Genetic Uffected	GENUN	GBA+	GBA_N370S	0	15,3	71,5	15,5	74,6	16,7	70,1	7/20/19	-0.00382833	0.000334884	E6 media
PPMI3460	5	Control	over_65	Healthy Control	HC	LRRK2-/SNCA-/GBA-	NA	0	24,9	80,7	22,8	93,0	24,3	89,2	8/31/19	-0.0123078	-0.00419767	E6 media
PPMI3966_B5E6	5	Control	55_to_65	Healthy Control	HC	LRRK2-/SNCA-/GBA-	NA	1	29,2	88,2	30,3	81,8	29,9	88,3	8/31/19	-0.0141544	-0.00613023	Control cell line in E6 media
PPMI3966_B5E8	5	Control	55_to_65	Healthy Control	HC	LRRK2-/SNCA-/GBA-	NA	1	19,4	74,7	20,0	79,6	13,5	78,2	8/31/19	-0.0141544	-0.00613023	Control cell line in E8 media
PPMI4106	5	PD	over_65	Genetic PD	PD	LRRK2+	LRRK2_G2019S	0	24,5	74,1	23,4	70,4	17,2	66,8	8/31/19	0.0106456	0.00570174	E6 media
PPMI40760	5	Genetic Cohort	under_55	Genetic PD	GENPD	SNCA+	SNCA_A53T	0	25,4	74,1	26,9	72,6	23,8	72,1	8/31/19	-0.0128233	-0.00473721	E6 media
PPMI41430	5	Genetic Cohort	under_55	Genetic PD	GENPD	SNCA+	SNCA_A53T	0	10,5	71,8	12,6	69,8	10,9	75,1	8/31/19	-0.00200944	0.00657965	E6 media
PPMI41568	5	Genetic Cohort	55_to_65	Genetic PD	GENPD	LRRK2+	LRRK2_R1441G	0	18,4	77,8	23,5	77,1	24,0	86,0	8/31/19	-0.0106572	-0.00247035	E6 media
PPMI42378	5	Genetic Cohort	under_55	Genetic PD	GENPD	SNCA+	SNCA_A53T	0	14,7	75,2	14,7	75,2	na	na	8/31/19	-0.0137472	-0.00570407	E6 media
PPMI53518	5	Genetic Cohort	55_to_65	Genetic Uffected	GENUN	LRRK2+	LRRK2_G2019S	0	27,1	83,7	33,6	83,4	33,3	87,8	8/31/19	-0.00447944	-0.0101267	E6 media
PPMI53988	5	Genetic Cohort	55_to_65	Genetic PD	GENPD	GBA+	GBA_N370S	0	17,1	61,1	16,7	69,1	18,8	67,3	8/31/19	-0.00702056	-0.00300581	E6 media
PPMI54048	5	Genetic Cohort	55_to_65	Genetic Uffected	GENUN	LRRK2+	LRRK2_G2019S	0	24,2	73,4	28,7	71,6	21,5	69,0	8/31/19	0.00872951	0.00369658	E6 media
PPMI55124	5	Genetic Cohort	55_to_65	Genetic PD	GENPD	GBA+	GBA_N370S	0	30,8	72,4	28,9	72,5	24,6	67,3	8/31/19	-0.00609944	-0.00204186	E6 media
PPMI57292	5	Genetic Cohort	over_65	Genetic Uffected	GENUN	GBA+	GBA_N370S	0	41,8	84,2	36,6	78,5	44,3	87,5	8/31/19	-0.0107278	-0.00688547	E6 media
PPMI57961	5	Genetic Cohort	55_to_65	Genetic Uffected	GENUN	GBA+	GBA_N370S	0	36,4	81,8	39,6	82,8	29,5	85,1	8/31/19	-0.00974278	-0.00585465	E6 media
PPMI58182	5	Genetic Cohort	55_to_65	Genetic Uffected	GENUN	LRRK2+	LRRK2_G2019S	0	13,0	69,8	16,0	69,7	18,3	74,3	8/31/19	0.00582056	0.000652326	E6 media
