# Supplementary material for: The Foundational Data Initiative for Parkinson Disease: Enabling efficient translation from genetic maps to mechanism
Source: Cell Genom. 2023 Feb 6;3(3):100261. doi: 10.1016/j.xgen.2023.100261 (PMC10025424; doi:10.1016/j.xgen.2023.100261)
Supplement: Table S2. scRNA-seq cell-type cell marker gene overview, related to Figure 2 [file mmc3.xlsx]

## Sheet: Sheet1
Supplemental Table 2. Single cell RNA-seq cell type cell marker gene overview
Cell identities	Abbreviation	Number of cells	Percentage	Marker Genes	Notes	Reference	Link to Reference
Early-neuron Progenitor		131251	0.32	RFX4, HES1, SLIT2	High NPC/early progenitor markers	Fernandes HJR et al. 2020; Cell Rep 33(2):108263	https://doi.org/10.1016/j.celrep.2020.108263
Late-neuron Progenitor		113425	0.27	DLK1, LGALS1, VCAN	Low NPC/early progenitors makers. Higher Pseudotime. Correlates with radial glia from La Manno et al. 2016	La Manno et al. 2016; Cell 167(2):566-580.e19	https://doi.org/10.1016/j.cell.2016.09.027
Dopaminergic Neurons	DA	96623	0.23	TH, ATP1A3, ZCCHC12, MAP2, SYT1, SNAP25	More mature (high TH and MAP2) midbrain DA neurons expressing DA markers genes	Agarwal D et al. 2020; Nat Commun 11(1):4183	https://doi.org/10.1038/s41467-020-17876-0
Immature Dopaminergic Neurons		41267	0.1	TPH1, SLC18A1, SLC18A2, SNAP25	Immature (low TH and MAP2) neurons expressing serotonergic (TPH1) markers	Fernandes HJR et al. 2020; Cell Rep 33(2):108263	https://doi.org/10.1016/j.celrep.2020.108263
Proliferating Floor Plate Progenitors	PFPP	18984	0.05	HMGB2, TOP2A, MKI67	Signature of highly proliferative (TOP2A, MKI67) and floor plate (HMGB2) progenitors	Jerber J et al. 2021; La Manno et al. 2016; Cell 167(2):566-580.e19	https://doi.org/10.1038/s41588-021-00801-6 and https://doi.org/10.1016/j.cell.2016.09.027
Neuroepithelial-like Cells	NE	8979	0.02	KRT19, KRT8, COL17A1	Progenitors of neuroepithelial origin	Quadrato et al. 2017; Nature 545(7652):48-53	https://doi.org/10.1038/nature22047
Ependymal-like Cells		5687	0.01	MLF1, STOML3, FOXJ1	Cell expressing markers of ependymal cells	Jerber J et al. 2021; Nat Gen online ahead of print	https://doi.org/10.1038/s41588-021-00801-6
