# Supplementary material for: The Foundational Data Initiative for Parkinson Disease: Enabling efficient translation from genetic maps to mechanism
Source: Cell Genom. 2023 Feb 6;3(3):100261. doi: 10.1016/j.xgen.2023.100261 (PMC10025424; doi:10.1016/j.xgen.2023.100261)
Supplement: Table S3. scRNA-seq cell-type percentage per iPSC line, related to Figure 2 [file mmc4.xlsx]

## Sheet: Sheet1
Supplemental Table 3. Single cell RNAseq cell type percentage per IPSC line
FOUNDIN_ID	Neuroepithelial-like Cells	Proliferating Floor Plate Progenitors	Ependymal-like Cells	Early neuron Progenitor	Late neuron Progenitor	Immature Dopaminergic Neurons	Dopaminergic Neurons	totalDopa
FOUNDIN_6139	1.0678	6.32203	0.762712	21.5932	32.7458	9.44068	28.0678	37.5085
FOUNDIN_0083	0.946704	5.06662	1.05189	40.7959	18.0049	18.4432	15.6907	34.1339
FOUNDIN_0298	2.7951	4.17115	0.58052	38.3358	29.327	6.85874	17.9316	24.7904
FOUNDIN_1662	6.14762	3.89285	3.41106	45.5001	21.218	5.45384	14.3766	19.8304
FOUNDIN_1783	0.597461	7.02016	0.560119	23.2263	24.6079	1.68036	42.3077	43.9881
FOUNDIN_3422	0.876851	6.44973	0.389712	31.5277	23.5776	5.16368	32.0148	37.1785
FOUNDIN_3278	4.48386	3.90594	0.239139	24.6513	26.4049	23.894	16.4209	40.3149
FOUNDIN_8520	1.3834	5.62481	1.01855	41.8668	35.4667	2.43235	12.2074	14.6397
FOUNDIN_0119	0.584516	5.23679	3.94847	28.5697	16.8317	24.5974	20.2314	44.8288
FOUNDIN_1575	6.29797	1.08418	0.267999	26.8364	47.6185	5.07979	12.8152	17.895
FOUNDIN_5388	2.15598	7.03037	1.06862	33.3708	24.0345	7.46157	24.8781	32.3397
FOUNDIN_7680	1.82784	3.95324	0.510096	25.0584	24.5058	14.4952	29.6493	44.1445
FOUNDIN_1625	2.09386	4.51264	2.09386	14.0072	35.343	6.35379	35.5957	41.9495
FOUNDIN_7907	2.25282	1.93992	0.68836	20.776	32.9161	15.6446	25.7822	41.4268
FOUNDIN_3863	2.21332	2.27056	0.954016	24.938	26.2736	10.6087	32.7418	43.3505
FOUNDIN_0494	3.0326	5.5724	4.0561	15.8453	41.8499	4.43518	25.2085	29.6437
FOUNDIN_6817	3.89752	4.36086	1.47179	27.0101	20.0055	32.1886	11.0657	43.2543
FOUNDIN_9290	1.23645	3.9126	1.06707	40.3117	24.1701	6.16531	23.1369	29.3022
FOUNDIN_6049	2.88703	4.95816	1.65272	30.1464	34.3933	7.32218	18.6402	25.9623
FOUNDIN_1744	2.485	3.97601	0.994002	22.3479	40.497	6.13539	23.5647	29.7001
FOUNDIN_2212	3.45173	5.45273	1.67584	37.0685	31.4657	6.72836	14.1571	20.8854
FOUNDIN_6285	2.70521	2.93708	0.958417	35.7397	26.0318	3.44721	28.1806	31.6278
FOUNDIN_0125	1.68645	4.99688	1.21799	24.8595	28.2011	4.74703	34.2911	39.0381
FOUNDIN_8366	5.82998	3.94318	1.56879	32.0543	23.7439	16.1543	16.7055	32.8599
FOUNDIN_8710	3.61133	4.7087	0.75818	29.15	13.4477	33.0806	15.2434	48.324
FOUNDIN_2576	1.89903	4.24118	1.42428	44.7856	21.6015	4.98497	21.0635	26.0484
FOUNDIN_7806	1.89158	4.44618	0.99454	32.6053	32.8393	8.61934	18.6037	27.2231
FOUNDIN_3572	1.79031	4.48223	0.862957	41.0355	28.9928	3.02679	19.8094	22.8362
FOUNDIN_9766	3.00489	2.53319	4.6471	39.0636	20.8421	16.2823	13.6268	29.9092
FOUNDIN_2066	2.13471	4.34303	0.883327	40.3018	27.4568	8.96209	15.9183	24.8804
FOUNDIN_1443	0.757002	2.95231	0.908403	36.7335	26.8925	14.1559	17.6003	31.7562
FOUNDIN_3063	1.54036	4.80591	1.17067	42.1442	12.2818	23.9063	14.1507	38.0571
FOUNDIN_3961	1.08359	3.68703	0.633268	32.3389	20.2646	20.5882	21.4044	41.9927
FOUNDIN_9091	3.12809	6.14093	1.28416	17.0069	18.8179	20.2832	33.3388	53.622
FOUNDIN_8871	0.958658	6.11144	0.838826	12.2229	30.3775	4.79329	44.6974	49.4907
FOUNDIN_8554	2.66868	4.93454	4.53172	18.5801	42.5478	3.67573	23.0614	26.7372
FOUNDIN_1314	3.47003	4.87746	1.01917	33.0988	16.3553	19.6554	21.5239	41.1793
FOUNDIN_5729	0.761905	4.03463	0.761905	24.9697	36.0346	3.8961	29.5411	33.4372
FOUNDIN_2514	2.40473	4.99287	0.917057	39.7391	33.7477	2.56776	15.6307	18.1985
FOUNDIN_1128	5.28861	3.47537	0.876398	29.4047	14.9592	20.2176	25.7782	45.9958
FOUNDIN_2120	1.16822	6.10814	1.68558	47.5134	17.9072	5.14019	20.4773	25.6175
FOUNDIN_3169	1.25683	6.19308	2.91439	48.1239	24.1712	4.18944	13.1512	17.3406
FOUNDIN_0633	1.46328	7.11505	1.77205	58.867	14.1227	6.39012	10.2698	16.66
FOUNDIN_9970	0.856164	2.39726	1.71233	6.84932	29.6233	3.42466	55.137	58.5616
FOUNDIN_0085	2.02416	3.49331	1.04473	28.3382	17.793	11.4267	35.8799	47.3066
FOUNDIN_0923	2.1502	6.0455	1.24649	26.3322	35.3069	4.70552	24.2132	28.9187
FOUNDIN_4073	1.78259	4.77106	1.22335	33.8343	32.3488	2.42922	23.6106	26.0398
FOUNDIN_1338	5.99161	6.2113	1.17835	32.5544	22.4486	12.0831	19.5327	31.6157
FOUNDIN_0660	0.95037	7.33897	2.49912	17.353	42.6786	3.39669	25.7832	29.1799
FOUNDIN_0966	1.21026	4.88205	0.717949	24.9846	50.0103	2.99487	15.2	18.1949
FOUNDIN_7426	1.05474	3.83706	1.14566	39.6436	32.4241	7.23768	14.6572	21.8949
FOUNDIN_7504	2.40664	7.13693	0.985477	21.3797	25.1971	3.78631	39.1079	42.8942
FOUNDIN_6182	1.96606	3.73047	0.99143	27.424	31.0368	3.68005	31.1712	34.8513
FOUNDIN_4030	4.95119	2.7894	1.25523	19.5955	16.3877	42.6778	12.3431	55.0209
FOUNDIN_3014	1.31758	3.13494	1.09041	21.2176	33.5302	26.1699	13.5393	39.7092
FOUNDIN_3953	2.53187	5.58757	1.30959	35.6382	28.2696	5.69233	20.9708	26.6632
FOUNDIN_7804	1.03125	4.25194	0.809139	26.5429	45.6925	2.11011	19.5621	21.6722
FOUNDIN_9979	1.48324	5.37206	0.872492	31.1729	29.6772	2.25601	29.1661	31.4222
FOUNDIN_2140	3.81041	4.93893	0.770048	38.9804	18.5077	7.39511	25.5975	32.9926
FOUNDIN_4755	2.16059	5.10267	1.04199	30.8765	28.2256	3.40178	29.1909	32.5927
FOUNDIN_7165	1.74174	4.74474	10.2703	19.8799	40.4805	13.1532	9.72973	22.8829
FOUNDIN_9029	0.915332	2.13577	1.60183	25.2479	34.4775	15.103	20.5187	35.6217
FOUNDIN_5499	0.860058	5.30612	3.46939	37.828	22.1429	4.75219	25.6414	30.3936
FOUNDIN_3109	1.9877	3.02887	1.51443	19.1671	38.5708	17.416	18.3152	35.7312
FOUNDIN_0317	0.793532	2.39557	5.27025	33.0588	26.2914	7.77062	24.4198	32.1904
FOUNDIN_5203	2.36437	3.40909	0.623167	21.3526	36.5652	3.29912	32.3864	35.6855
FOUNDIN_2572	2.49716	4.71866	1.29723	41.7869	11.5615	4.19977	33.9387	38.1385
FOUNDIN_3787	1.48828	4.62318	0.949968	36.4471	21.0893	26.4725	8.9297	35.4022
FOUNDIN_1517	2.11053	3.64872	0.840637	20.4078	61.2413	2.59345	9.15757	11.751
FOUNDIN_2662	0.848656	1.60891	0.795615	22.2242	24.2397	3.99576	46.2871	50.2829
FOUNDIN_1260	1.0843	4.51207	0.664568	31.462	27.2123	5.05421	30.0105	35.0647
FOUNDIN_2397	5.30318	5.72343	1.14068	42.2854	21.1727	4.04243	20.3322	24.3746
FOUNDIN_3236	3.42437	4.53782	0.39916	25.7983	14.0126	39.7899	12.0378	51.8277
FOUNDIN_2833	2.11561	5.04748	1.01616	32.1839	26.7866	18.624	14.2262	32.8502
FOUNDIN_4484	1.48823	1.6215	0.577521	17.259	18.6584	20.2355	40.1599	60.3954
FOUNDIN_6647	1.44269	6.44269	1.32411	49.17	17.8854	10.2767	13.4585	23.7352
FOUNDIN_7215	1.86577	2.40268	0.805369	19.0201	38.8322	19.0738	18	37.0738
FOUNDIN_4204	0.651026	7.52979	0.49134	18.1182	27.4045	2.26016	43.545	45.8052
FOUNDIN_0683	1.10727	2.04152	2.26644	38.4775	20.519	14.7059	20.8824	35.5882
FOUNDIN_2813_B1	1.30814	2.76163	1.30814	25.7267	33.8178	11.531	23.5465	35.0775
FOUNDIN_2813_B3	1.10557	1.55715	0.716288	25.0078	21.0059	12.099	38.5083	50.6073
FOUNDIN_2813_B5E6	1.91388	6.16693	1.0101	23.0728	23.126	6.91122	37.799	44.7103
FOUNDIN_2813_B5E8	1.98044	5.72127	1.29584	36.3081	23.9853	9.63325	21.0758	30.709
