# Supplementary material for: The Foundational Data Initiative for Parkinson Disease: Enabling efficient translation from genetic maps to mechanism
Source: Cell Genom. 2023 Feb 6;3(3):100261. doi: 10.1016/j.xgen.2023.100261 (PMC10025424; doi:10.1016/j.xgen.2023.100261)
Supplement: Table S4. Bulk RNA-seq gene set enrichment across time points (upregulated), related to Figure 3 [file mmc5.xlsx]

## Sheet: Sheet1
Supplemental Table 4. Bulk RNAseq gene-set enrichment across timepoints up
node_id	ontology	node_name	inData_term_genes	inGeneSummary	candi_genes	bg_genes	root_candi_genes	root_bg_genes	odds_ratio	geneRatio	refined_p_overrep	full_GO
GO:0007416	biological_process	synapse assembly	176	43 / 176	43	133	914	17351	6.3894	0.244318	1.53998e-10	GO:0007416 synapse assembly
GO:0007626	biological_process	locomotory behavior	198	34 / 198	34	164	914	17351	4.04862	0.171717	2.56046e-10	GO:0007626 locomotory behavior
GO:0003002	biological_process	regionalization	351	44 / 351	44	307	914	17351	2.80755	0.125356	1.93165e-08	GO:0003002 regionalization
GO:0051965	biological_process	positive regulation of synapse assembly	67	17 / 67	17	50	914	17351	6.55571	0.253731	2.11449e-08	GO:0051965 positive regulation of synapse assembly
GO:2000300	biological_process	regulation of synaptic vesicle exocytosis	76	18 / 76	18	58	914	17351	5.98837	0.236842	2.62858e-08	GO:2000300 regulation of synaptic vesicle exocytosis
GO:0030198	biological_process	extracellular matrix organization	366	49 / 366	49	317	914	17351	3.04363	0.13388	3.20618e-08	GO:0030198 extracellular matrix organization
GO:0006836	biological_process	neurotransmitter transport	268	52 / 268	52	216	914	17351	4.78415	0.19403	3.8469e-08	GO:0006836 neurotransmitter transport
GO:0003341	biological_process	cilium movement	70	17 / 70	17	53	914	17351	6.18401	0.242857	4.28807e-08	GO:0003341 cilium movement
GO:0007612	biological_process	learning	144	25 / 144	25	119	914	17351	4.07174	0.173611	4.76576e-08	GO:0007612 learning
GO:0001508	biological_process	action potential	133	23 / 133	23	110	914	17351	4.04553	0.172932	1.75423e-07	GO:0001508 action potential
GO:0008284	biological_process	positive regulation of cell population proliferation	946	84 / 946	84	862	914	17351	1.93585	0.0887949	1.97251e-07	GO:0008284 positive regulation of cell population proliferation
GO:0008015	biological_process	blood circulation	541	56 / 541	56	485	914	17351	2.26957	0.103512	2.05301e-07	GO:0008015 blood circulation
GO:0043010	biological_process	camera-type eye development	319	39 / 319	39	280	914	17351	2.71719	0.122257	2.39663e-07	GO:0043010 camera-type eye development
GO:0007613	biological_process	memory	116	21 / 116	21	95	914	17351	4.27093	0.181034	2.69392e-07	GO:0007613 memory
GO:0007156	biological_process	homophilic cell adhesion via plasma membrane adhesion molecules	168	26 / 168	26	142	914	17351	3.54791	0.154762	2.78772e-07	GO:0007156 homophilic cell adhesion via plasma membrane adhesion molecules
GO:0050805	biological_process	negative regulation of synaptic transmission	71	16 / 71	16	55	914	17351	5.60194	0.225352	3.24776e-07	GO:0050805 negative regulation of synaptic transmission
GO:0010038	biological_process	response to metal ion	362	42 / 362	42	320	914	17351	2.56317	0.116022	3.53021e-07	GO:0010038 response to metal ion
GO:0051216	biological_process	cartilage development	204	29 / 204	29	175	914	17351	3.2158	0.142157	3.74187e-07	GO:0051216 cartilage development
GO:0090092	biological_process	regulation of transmembrane receptor protein serine/threonine kinase signaling pathway	239	32 / 239	32	207	914	17351	3.00454	0.133891	3.79449e-07	GO:0090092 regulation of transmembrane receptor protein serine/threonine kinase signaling pathway
GO:0030324	biological_process	lung development	171	26 / 171	26	145	914	17351	3.47391	0.152047	3.97452e-07	GO:0030324 lung development
GO:0060078	biological_process	regulation of postsynaptic membrane potential	139	23 / 139	23	116	914	17351	3.83523	0.165468	3.98913e-07	GO:0060078 regulation of postsynaptic membrane potential
GO:0010001	biological_process	glial cell differentiation	218	30 / 218	30	188	914	17351	3.09783	0.137615	4.82393e-07	GO:0010001 glial cell differentiation
GO:0051952	biological_process	regulation of amine transport	93	18 / 93	18	75	914	17351	4.62712	0.193548	6.83837e-07	GO:0051952 regulation of amine transport
GO:0007413	biological_process	axonal fasciculation	23	9 / 23	9	14	914	17351	12.3094	0.391304	8.18952e-07	GO:0007413 axonal fasciculation
GO:0007218	biological_process	neuropeptide signaling pathway	104	19 / 104	19	85	914	17351	4.31161	0.182692	8.55889e-07	GO:0007218 neuropeptide signaling pathway
GO:2000310	biological_process	regulation of NMDA receptor activity	36	11 / 36	11	25	914	17351	8.44092	0.305556	8.79824e-07	GO:2000310 regulation of NMDA receptor activity
GO:0014047	biological_process	glutamate secretion	44	12 / 44	12	32	914	17351	7.19926	0.272727	1.09606e-06	GO:0014047 glutamate secretion
GO:0001662	biological_process	behavioral fear response	37	11 / 37	11	26	914	17351	8.11617	0.297297	1.19572e-06	GO:0001662 behavioral fear response
GO:0035637	biological_process	multicellular organismal signaling	204	28 / 204	28	176	914	17351	3.08363	0.137255	1.21583e-06	GO:0035637 multicellular organismal signaling
GO:0019800	biological_process	peptide cross-linking via chondroitin 4-sulfate glycosaminoglycan	6	5 / 6	5	1	914	17351	95.4337	0.833333	1.78592e-06	GO:0019800 peptide cross-linking via chondroitin 4-sulfate glycosaminoglycan
GO:0021853	biological_process	cerebral cortex GABAergic interneuron migration	6	5 / 6	5	1	914	17351	95.4337	0.833333	1.78592e-06	GO:0021853 cerebral cortex GABAergic interneuron migration
GO:0050795	biological_process	regulation of behavior	71	15 / 71	15	56	914	17351	5.15157	0.211268	1.81442e-06	GO:0050795 regulation of behavior
GO:0044057	biological_process	regulation of system process	608	58 / 608	58	550	914	17351	2.06968	0.0953947	1.83068e-06	GO:0044057 regulation of system process
GO:0032228	biological_process	regulation of synaptic transmission, GABAergic	32	10 / 32	10	22	914	17351	8.71152	0.3125	2.20859e-06	GO:0032228 regulation of synaptic transmission, GABAergic
GO:0007631	biological_process	feeding behavior	101	18 / 101	18	83	914	17351	4.179	0.178218	2.40174e-06	GO:0007631 feeding behavior
GO:0030534	biological_process	adult behavior	143	22 / 143	22	121	914	17351	3.51159	0.153846	2.50588e-06	GO:0030534 adult behavior
GO:0045665	biological_process	negative regulation of neuron differentiation	224	29 / 224	29	195	914	17351	2.88267	0.129464	2.63221e-06	GO:0045665 negative regulation of neuron differentiation
GO:0099560	biological_process	synaptic membrane adhesion	26	9 / 26	9	17	914	17351	10.1368	0.346154	2.73316e-06	GO:0099560 synaptic membrane adhesion
GO:0001101	biological_process	response to acid chemical	340	38 / 340	38	302	914	17351	2.44871	0.111765	3.14125e-06	GO:0001101 response to acid chemical
GO:0018958	biological_process	phenol-containing compound metabolic process	103	18 / 103	18	85	914	17351	4.08028	0.174757	3.21583e-06	GO:0018958 phenol-containing compound metabolic process
GO:0007517	biological_process	muscle organ development	408	43 / 408	43	365	914	17351	2.29736	0.105392	3.37069e-06	GO:0007517 muscle organ development
GO:0001964	biological_process	startle response	27	9 / 27	9	18	914	17351	9.57348	0.333333	3.91823e-06	GO:0001964 startle response
GO:0071805	biological_process	potassium ion transmembrane transport	217	28 / 217	28	189	914	17351	2.86939	0.129032	4.16116e-06	GO:0071805 potassium ion transmembrane transport
GO:0031290	biological_process	retinal ganglion cell axon guidance	21	8 / 21	8	13	914	17351	11.7735	0.380952	4.3314e-06	GO:0031290 retinal ganglion cell axon guidance
GO:0048638	biological_process	regulation of developmental growth	347	38 / 347	38	309	914	17351	2.39222	0.10951	5.09419e-06	GO:0048638 regulation of developmental growth
GO:0001649	biological_process	osteoblast differentiation	220	28 / 220	28	192	914	17351	2.82406	0.127273	5.43537e-06	GO:0001649 osteoblast differentiation
GO:0035116	biological_process	embryonic hindlimb morphogenesis	28	9 / 28	9	19	914	17351	9.0695	0.321429	5.51871e-06	GO:0035116 embryonic hindlimb morphogenesis
GO:0099173	biological_process	postsynapse organization	162	23 / 162	23	139	914	17351	3.19608	0.141975	6.02764e-06	GO:0099173 postsynapse organization
GO:0021759	biological_process	globus pallidus development	4	4 / 4	4	0	914	17351	Inf	1	6.23152e-06	GO:0021759 globus pallidus development
GO:0051384	biological_process	response to glucocorticoid	145	25 / 145	25	120	914	17351	4.03761	0.172414	6.34176e-06	GO:0051384 response to glucocorticoid
GO:0015696	biological_process	ammonium transport	108	18 / 108	18	90	914	17351	3.85278	0.166667	6.44355e-06	GO:0015696 ammonium transport
GO:0050796	biological_process	regulation of insulin secretion	175	24 / 175	24	151	914	17351	3.07133	0.137143	7.00147e-06	GO:0050796 regulation of insulin secretion
GO:0007179	biological_process	transforming growth factor beta receptor signaling pathway	199	26 / 199	26	173	914	17351	2.907	0.130653	7.2363e-06	GO:0007179 transforming growth factor beta receptor signaling pathway
GO:0071870	biological_process	cellular response to catecholamine stimulus	109	18 / 109	18	91	914	17351	3.80941	0.165138	7.36285e-06	GO:0071870 cellular response to catecholamine stimulus
GO:0001558	biological_process	regulation of cell growth	409	42 / 409	42	367	914	17351	2.22897	0.102689	8.35048e-06	GO:0001558 regulation of cell growth
GO:0071542	biological_process	dopaminergic neuron differentiation	37	10 / 37	10	27	914	17351	7.09674	0.27027	9.49206e-06	GO:0071542 dopaminergic neuron differentiation
GO:0035249	biological_process	synaptic transmission, glutamatergic	93	21 / 93	21	72	914	17351	5.64242	0.225806	9.54278e-06	GO:0035249 synaptic transmission, glutamatergic
GO:0035082	biological_process	axoneme assembly	62	13 / 62	13	49	914	17351	5.09345	0.209677	9.5994e-06	GO:0035082 axoneme assembly
GO:0021766	biological_process	hippocampus development	81	15 / 81	15	66	914	17351	4.36909	0.185185	1.01189e-05	GO:0021766 hippocampus development
GO:0007507	biological_process	heart development	584	54 / 584	54	530	914	17351	1.99274	0.0924658	1.02758e-05	GO:0007507 heart development
GO:1905606	biological_process	regulation of presynapse assembly	30	9 / 30	9	21	914	17351	8.20567	0.3	1.0443e-05	GO:1905606 regulation of presynapse assembly
GO:0021987	biological_process	cerebral cortex development	112	18 / 112	18	94	914	17351	3.68746	0.160714	1.08695e-05	GO:0021987 cerebral cortex development
GO:0045471	biological_process	response to ethanol	123	19 / 123	19	104	914	17351	3.52011	0.154472	1.12499e-05	GO:0045471 response to ethanol
GO:0016358	biological_process	dendrite development	231	28 / 231	28	203	914	17351	2.66951	0.121212	1.3779e-05	GO:0016358 dendrite development
GO:0043583	biological_process	ear development	219	27 / 219	27	192	914	17351	2.72015	0.123288	1.43294e-05	GO:0043583 ear development
GO:0098700	biological_process	neurotransmitter loading into synaptic vesicle	8	5 / 8	5	3	914	17351	31.7868	0.625	1.53167e-05	GO:0098700 neurotransmitter loading into synaptic vesicle
GO:0048762	biological_process	mesenchymal cell differentiation	220	27 / 220	27	193	914	17351	2.70593	0.122727	1.55737e-05	GO:0048762 mesenchymal cell differentiation
GO:0048663	biological_process	neuron fate commitment	65	13 / 65	13	52	914	17351	4.79885	0.2	1.65095e-05	GO:0048663 neuron fate commitment
GO:0019933	biological_process	cAMP-mediated signaling	184	24 / 184	24	160	914	17351	2.89708	0.130435	1.65509e-05	GO:0019933 cAMP-mediated signaling
GO:0050772	biological_process	positive regulation of axonogenesis	85	15 / 85	15	70	914	17351	4.11862	0.176471	1.8538e-05	GO:0050772 positive regulation of axonogenesis
GO:0009968	biological_process	negative regulation of signal transduction	1305	99 / 1305	99	1206	914	17351	1.62612	0.0758621	1.88476e-05	GO:0009968 negative regulation of signal transduction
GO:0031069	biological_process	hair follicle morphogenesis	25	8 / 25	8	17	914	17351	9.00138	0.32	1.92496e-05	GO:0031069 hair follicle morphogenesis
GO:0070848	biological_process	response to growth factor	730	81 / 730	81	649	914	17351	2.50224	0.110959	1.96463e-05	GO:0070848 response to growth factor
GO:0010721	biological_process	negative regulation of cell development	341	47 / 341	47	294	914	17351	3.14476	0.13783	2.01227e-05	GO:0010721 negative regulation of cell development
GO:0060291	biological_process	long-term synaptic potentiation	86	15 / 86	15	71	914	17351	4.06043	0.174419	2.14305e-05	GO:0060291 long-term synaptic potentiation
GO:0009611	biological_process	response to wounding	660	58 / 660	58	602	914	17351	1.88512	0.0878788	2.20095e-05	GO:0009611 response to wounding
GO:0048871	biological_process	multicellular organismal homeostasis	483	46 / 483	46	437	914	17351	2.05107	0.0952381	2.2235e-05	GO:0048871 multicellular organismal homeostasis
GO:0060004	biological_process	reflex	19	7 / 19	7	12	914	17351	11.1474	0.368421	2.27725e-05	GO:0060004 reflex
GO:0090287	biological_process	regulation of cellular response to growth factor stimulus	290	32 / 290	32	258	914	17351	2.40352	0.110345	2.39394e-05	GO:0090287 regulation of cellular response to growth factor stimulus
GO:0043278	biological_process	response to morphine	33	9 / 33	9	24	914	17351	7.17871	0.272727	2.45831e-05	GO:0043278 response to morphine
GO:0051937	biological_process	catecholamine transport	77	14 / 77	14	63	914	17351	4.26804	0.181818	2.46721e-05	GO:0051937 catecholamine transport
GO:0045944	biological_process	positive regulation of transcription by RNA polymerase II	1200	92 / 1200	92	1108	914	17351	1.64069	0.0766667	2.54515e-05	GO:0045944 positive regulation of transcription by RNA polymerase II
GO:0035136	biological_process	forelimb morphogenesis	41	10 / 41	10	31	914	17351	6.17891	0.243902	2.54615e-05	GO:0035136 forelimb morphogenesis
GO:0010810	biological_process	regulation of cell-substrate adhesion	214	26 / 214	26	188	914	17351	2.6729	0.121495	2.65491e-05	GO:0010810 regulation of cell-substrate adhesion
GO:0042481	biological_process	regulation of odontogenesis	26	8 / 26	8	18	914	17351	8.50132	0.307692	2.65902e-05	GO:0042481 regulation of odontogenesis
GO:0060740	biological_process	prostate gland epithelium morphogenesis	26	8 / 26	8	18	914	17351	8.50132	0.307692	2.65902e-05	GO:0060740 prostate gland epithelium morphogenesis
GO:0001708	biological_process	cell fate specification	98	16 / 98	16	82	914	17351	3.7515	0.163265	2.7085e-05	GO:0001708 cell fate specification
GO:1903831	biological_process	signal transduction involved in cellular response to ammonium ion	98	16 / 98	16	82	914	17351	3.7515	0.163265	2.7085e-05	GO:1903831 signal transduction involved in cellular response to ammonium ion
GO:0031016	biological_process	pancreas development	78	14 / 78	14	64	914	17351	4.20114	0.179487	2.87033e-05	GO:0031016 pancreas development
GO:0051414	biological_process	response to cortisol	5	4 / 5	4	1	914	17351	76.0664	0.8	2.99155e-05	GO:0051414 response to cortisol
GO:0035690	biological_process	cellular response to drug	432	42 / 432	42	390	914	17351	2.09454	0.0972222	3.10583e-05	GO:0035690 cellular response to drug
GO:0032355	biological_process	response to estradiol	132	19 / 132	19	113	914	17351	3.23809	0.143939	3.12745e-05	GO:0032355 response to estradiol
GO:0021983	biological_process	pituitary gland development	42	10 / 42	10	32	914	17351	5.98558	0.238095	3.19318e-05	GO:0021983 pituitary gland development
GO:2001222	biological_process	regulation of neuron migration	42	10 / 42	10	32	914	17351	5.98558	0.238095	3.19318e-05	GO:2001222 regulation of neuron migration
GO:0006198	biological_process	cAMP catabolic process	9	5 / 9	5	4	914	17351	23.8408	0.555556	3.3038e-05	GO:0006198 cAMP catabolic process
GO:0048251	biological_process	elastic fiber assembly	9	5 / 9	5	4	914	17351	23.8408	0.555556	3.3038e-05	GO:0048251 elastic fiber assembly
GO:1990138	biological_process	neuron projection extension	168	22 / 168	22	146	914	17351	2.90614	0.130952	3.45671e-05	GO:1990138 neuron projection extension
GO:0007187	biological_process	G protein-coupled receptor signaling pathway, coupled to cyclic nucleotide second messenger	256	29 / 256	29	227	914	17351	2.47172	0.113281	3.51022e-05	GO:0007187 G protein-coupled receptor signaling pathway, coupled to cyclic nucleotide second messenger
GO:0090596	biological_process	sensory organ morphogenesis	256	29 / 256	29	227	914	17351	2.47172	0.113281	3.51022e-05	GO:0090596 sensory organ morphogenesis
GO:0060537	biological_process	muscle tissue development	406	40 / 406	40	366	914	17351	2.12369	0.0985222	3.53696e-05	GO:0060537 muscle tissue development
GO:0007169	biological_process	transmembrane receptor protein tyrosine kinase signaling pathway	717	61 / 717	61	656	914	17351	1.8198	0.0850767	3.55004e-05	GO:0007169 transmembrane receptor protein tyrosine kinase signaling pathway
GO:0043524	biological_process	negative regulation of neuron apoptotic process	145	20 / 145	20	125	914	17351	3.08262	0.137931	3.66552e-05	GO:0043524 negative regulation of neuron apoptotic process
GO:0008285	biological_process	negative regulation of cell population proliferation	749	63 / 749	63	686	914	17351	1.7983	0.0841121	3.72188e-05	GO:0008285 negative regulation of cell population proliferation
GO:0051966	biological_process	regulation of synaptic transmission, glutamatergic	70	13 / 70	13	57	914	17351	4.37696	0.185714	3.78588e-05	GO:0051966 regulation of synaptic transmission, glutamatergic
GO:0030282	biological_process	bone mineralization	112	17 / 112	17	95	914	17351	3.44207	0.151786	4.05128e-05	GO:0030282 bone mineralization
GO:1901654	biological_process	response to ketone	193	27 / 193	27	166	914	17351	3.15089	0.139896	6.82225e-05	GO:1901654 response to ketone
GO:0030001	biological_process	metal ion transport	891	85 / 891	85	806	914	17351	2.10461	0.0953984	7.51332e-05	GO:0030001 metal ion transport
GO:0050770	biological_process	regulation of axonogenesis	183	30 / 183	30	153	914	17351	3.81457	0.163934	0.000102752	GO:0050770 regulation of axonogenesis
GO:0032990	biological_process	cell part morphogenesis	680	90 / 680	90	590	914	17351	3.10255	0.132353	0.000112033	GO:0032990 cell part morphogenesis
GO:0050807	biological_process	regulation of synapse organization	216	38 / 216	38	178	914	17351	4.18455	0.175926	0.00012501	GO:0050807 regulation of synapse organization
GO:0022029	biological_process	telencephalon cell migration	55	15 / 55	15	40	914	17351	7.21995	0.272727	0.000129768	GO:0022029 telencephalon cell migration
GO:0071417	biological_process	cellular response to organonitrogen compound	649	65 / 649	65	584	914	17351	2.1979	0.100154	0.000163643	GO:0071417 cellular response to organonitrogen compound
