# Supplementary material for: The Foundational Data Initiative for Parkinson Disease: Enabling efficient translation from genetic maps to mechanism
Source: Cell Genom. 2023 Feb 6;3(3):100261. doi: 10.1016/j.xgen.2023.100261 (PMC10025424; doi:10.1016/j.xgen.2023.100261)
Supplement: Table S5. Bulk RNA-seq gene set enrichment across time points (downregulated), related to Figure 3 [file mmc6.xlsx]

## Sheet: Sheet1
Supplemental Table 5. Bulk RNA-seq gene-set enrichment across timepoints (downregulated).
node_id	ontology	node_name	inData_term_genes	inGeneSummary	candi_genes	bg_genes	root_candi_genes	root_bg_genes	odds_ratio	geneRatio	refined_p_overrep	full_GO
GO:0006270	biological_process	DNA replication initiation	37	11 / 37	11	26	298	17967	26.4328	0.297297	1.06391e-11	GO:0006270 DNA replication initiation
GO:0034080	biological_process	CENP-A containing nucleosome assembly	30	10 / 30	10	20	298	17967	31.1109	0.333333	2.58898e-11	GO:0034080 CENP-A containing nucleosome assembly
GO:0008284	biological_process	positive regulation of cell population proliferation	946	45 / 946	45	901	298	17967	3.36858	0.0475687	9.5534e-11	GO:0008284 positive regulation of cell population proliferation
GO:0033260	biological_process	nuclear DNA replication	60	12 / 60	12	48	298	17967	15.6563	0.2	1.98511e-10	GO:0033260 nuclear DNA replication
GO:0032508	biological_process	DNA duplex unwinding	110	15 / 110	15	95	298	17967	9.96918	0.136364	3.17888e-10	GO:0032508 DNA duplex unwinding
GO:0035019	biological_process	somatic stem cell population maintenance	72	12 / 72	12	60	298	17967	12.5197	0.166667	1.83056e-09	GO:0035019 somatic stem cell population maintenance
GO:0000082	biological_process	G1/S transition of mitotic cell cycle	278	21 / 278	21	257	298	17967	5.22263	0.0755396	6.35491e-09	GO:0000082 G1/S transition of mitotic cell cycle
GO:0006355	biological_process	regulation of transcription, DNA-templated	3440	94 / 3440	94	3346	298	17967	2.01346	0.0273256	8.13367e-08	GO:0006355 regulation of transcription, DNA-templated
GO:0034501	biological_process	protein localization to kinetochore	17	6 / 17	6	11	298	17967	33.4989	0.352941	1.90838e-07	GO:0034501 protein localization to kinetochore
GO:1901992	biological_process	positive regulation of mitotic cell cycle phase transition	91	11 / 91	11	80	298	17967	8.56648	0.120879	2.69543e-07	GO:1901992 positive regulation of mitotic cell cycle phase transition
GO:0000727	biological_process	double-strand break repair via break-induced replication	11	5 / 11	5	6	298	17967	51.009	0.454545	4.76614e-07	GO:0000727 double-strand break repair via break-induced replication
GO:0051383	biological_process	kinetochore organization	21	6 / 21	6	15	298	17967	24.5618	0.285714	7.91941e-07	GO:0051383 kinetochore organization
GO:0051173	biological_process	positive regulation of nitrogen compound metabolic process	3146	84 / 3146	84	3062	298	17967	1.91052	0.0267006	1.47562e-06	GO:0051173 positive regulation of nitrogen compound metabolic process
GO:0090266	biological_process	regulation of mitotic cell cycle spindle assembly checkpoint	14	5 / 14	5	9	298	17967	34.0054	0.357143	1.98377e-06	GO:0090266 regulation of mitotic cell cycle spindle assembly checkpoint
GO:0090307	biological_process	mitotic spindle assembly	56	8 / 56	8	48	298	17967	10.2949	0.142857	3.29044e-06	GO:0090307 mitotic spindle assembly
GO:2001021	biological_process	negative regulation of response to DNA damage stimulus	79	9 / 79	9	70	298	17967	7.9597	0.113924	5.49622e-06	GO:2001021 negative regulation of response to DNA damage stimulus
GO:0065004	biological_process	protein-DNA complex assembly	178	22 / 178	22	156	298	17967	9.0964	0.123596	5.77204e-06	GO:0065004 protein-DNA complex assembly
GO:0006271	biological_process	DNA strand elongation involved in DNA replication	17	5 / 17	5	12	298	17967	25.4938	0.294118	5.8898e-06	GO:0006271 DNA strand elongation involved in DNA replication
GO:0010165	biological_process	response to X-ray	30	6 / 30	6	24	298	17967	15.3559	0.2	7.65794e-06	GO:0010165 response to X-ray
GO:1901796	biological_process	regulation of signal transduction by p53 class mediator	179	13 / 179	13	166	298	17967	4.89042	0.0726257	7.92966e-06	GO:1901796 regulation of signal transduction by p53 class mediator
GO:0031572	biological_process	G2 DNA damage checkpoint	31	6 / 31	6	25	298	17967	14.7423	0.193548	9.36647e-06	GO:0031572 G2 DNA damage checkpoint
GO:0070192	biological_process	chromosome organization involved in meiotic cell cycle	65	8 / 65	8	57	298	17967	8.66471	0.123077	1.0297e-05	GO:0070192 chromosome organization involved in meiotic cell cycle
GO:0010389	biological_process	regulation of G2/M transition of mitotic cell cycle	196	17 / 196	17	179	298	17967	6.01046	0.0867347	1.20001e-05	GO:0010389 regulation of G2/M transition of mitotic cell cycle
GO:0048565	biological_process	digestive tract development	134	11 / 134	11	123	298	17967	5.55901	0.0820896	1.25918e-05	GO:0048565 digestive tract development
GO:0033314	biological_process	mitotic DNA replication checkpoint	10	4 / 10	4	6	298	17967	40.6767	0.4	1.34968e-05	GO:0033314 mitotic DNA replication checkpoint
GO:0007091	biological_process	metaphase/anaphase transition of mitotic cell cycle	54	17 / 54	17	37	298	17967	29.2871	0.314815	1.41754e-05	GO:0007091 metaphase/anaphase transition of mitotic cell cycle
GO:0032465	biological_process	regulation of cytokinesis	89	9 / 89	9	80	298	17967	6.96016	0.101124	1.47228e-05	GO:0032465 regulation of cytokinesis
GO:2000113	biological_process	negative regulation of cellular macromolecule biosynthetic process	1442	45 / 1442	45	1397	298	17967	2.10957	0.0312067	1.89853e-05	GO:2000113 negative regulation of cellular macromolecule biosynthetic process
GO:0000281	biological_process	mitotic cytokinesis	71	8 / 71	8	63	298	17967	7.83756	0.112676	1.99442e-05	GO:0000281 mitotic cytokinesis
GO:0035404	biological_process	histone-serine phosphorylation	11	4 / 11	4	7	298	17967	34.8598	0.363636	2.0937e-05	GO:0035404 histone-serine phosphorylation
GO:0045740	biological_process	positive regulation of DNA replication	36	6 / 36	6	30	298	17967	12.2749	0.166667	2.31371e-05	GO:0045740 positive regulation of DNA replication
GO:0007064	biological_process	mitotic sister chromatid cohesion	22	5 / 22	5	17	298	17967	18.0059	0.227273	2.34411e-05	GO:0007064 mitotic sister chromatid cohesion
GO:1904666	biological_process	regulation of ubiquitin protein ligase activity	22	5 / 22	5	17	298	17967	18.0059	0.227273	2.34411e-05	GO:1904666 regulation of ubiquitin protein ligase activity
GO:0090329	biological_process	regulation of DNA-dependent DNA replication	54	7 / 54	7	47	298	17967	9.16687	0.12963	2.63408e-05	GO:0090329 regulation of DNA-dependent DNA replication
GO:0048608	biological_process	reproductive structure development	428	20 / 428	20	408	298	17967	3.09581	0.046729	2.65578e-05	GO:0048608 reproductive structure development
GO:2000779	biological_process	regulation of double-strand break repair	76	8 / 76	8	68	298	17967	7.26051	0.105263	3.29437e-05	GO:2000779 regulation of double-strand break repair
GO:0045143	biological_process	homologous chromosome segregation	57	7 / 57	7	50	298	17967	8.61672	0.122807	3.77154e-05	GO:0045143 homologous chromosome segregation
GO:0051253	biological_process	negative regulation of RNA metabolic process	1310	41 / 1310	41	1269	298	17967	2.09908	0.0312977	4.36687e-05	GO:0051253 negative regulation of RNA metabolic process
GO:0000079	biological_process	regulation of cyclin-dependent protein serine/threonine kinase activity	102	9 / 102	9	93	298	17967	5.98374	0.0882353	4.41035e-05	GO:0000079 regulation of cyclin-dependent protein serine/threonine kinase activity
GO:0001833	biological_process	inner cell mass cell proliferation	13	4 / 13	4	9	298	17967	27.125	0.307692	4.42068e-05	GO:0001833 inner cell mass cell proliferation
GO:0051315	biological_process	attachment of mitotic spindle microtubules to kinetochore	13	4 / 13	4	9	298	17967	27.125	0.307692	4.42068e-05	GO:0051315 attachment of mitotic spindle microtubules to kinetochore
GO:0031145	biological_process	anaphase-promoting complex-dependent catabolic process	80	8 / 80	8	72	298	17967	6.85403	0.1	4.78726e-05	GO:0031145 anaphase-promoting complex-dependent catabolic process
GO:0042770	biological_process	signal transduction in response to DNA damage	132	10 / 132	10	122	298	17967	5.07757	0.0757576	6.21498e-05	GO:0042770 signal transduction in response to DNA damage
GO:0071897	biological_process	DNA biosynthetic process	188	12 / 188	12	176	298	17967	4.24038	0.0638298	6.31368e-05	GO:0071897 DNA biosynthetic process
GO:0009952	biological_process	anterior/posterior pattern specification	219	13 / 219	13	206	298	17967	3.93221	0.0593607	6.64069e-05	GO:0009952 anterior/posterior pattern specification
GO:0051984	biological_process	positive regulation of chromosome segregation	27	5 / 27	5	22	298	17967	13.9144	0.185185	6.72141e-05	GO:0051984 positive regulation of chromosome segregation
GO:0048477	biological_process	oogenesis	85	8 / 85	8	77	298	17967	6.40754	0.0941176	7.40804e-05	GO:0048477 oogenesis
