# Supplementary material for: The Foundational Data Initiative for Parkinson Disease: Enabling efficient translation from genetic maps to mechanism
Source: Cell Genom. 2023 Feb 6;3(3):100261. doi: 10.1016/j.xgen.2023.100261 (PMC10025424; doi:10.1016/j.xgen.2023.100261)
Supplement: Table S6. MAGMA cell-type enrichment results using scRNA-seq cell types, related to Figure 6 [file mmc7.xlsx]

## Sheet: Sheet1
Supplemental Table 6. MAGMA cell type enrichment results using scRNA-seq cell types.
Celltype	OBS_GENES	BETA	BETA_STD	SE	P	level	Method	GCOV_FILE	CONTROL	CONTROL_label	log10p	genesOutCOND	EnrichmentMode	P.adjust	log10P.adjust
Early.neuron.Progenitor	15338	0.0009284	0.010316	0.00076241	0.11168	1	MAGMA	resultsForSmr_filtered_V2.tab.10UP.1.5DOWN.level1.MainRun.gsa.out	BASELINE	BASELINE	-0.952025	NA	Linear	0.260587	-0.584048
Late.neuron.Progenitor	15338	-0.0010456	-0.011646	0.00076175	0.91506	1	MAGMA	resultsForSmr_filtered_V2.tab.10UP.1.5DOWN.level1.MainRun.gsa.out	BASELINE	BASELINE	-0.0385504	NA	Linear	0.91506	-0.0385504
Dopaminergic.Neurons	15338	0.0028534	0.03261	0.00073794	5.54e-05	1	MAGMA	resultsForSmr_filtered_V2.tab.10UP.1.5DOWN.level1.MainRun.gsa.out	BASELINE	BASELINE	-4.25626	NA	Linear	0.000194002	-3.71219
Immature.Dopaminergic.Neurons	15338	0.0034822	0.039084	0.00076493	2.68e-06	1	MAGMA	resultsForSmr_filtered_V2.tab.10UP.1.5DOWN.level1.MainRun.gsa.out	BASELINE	BASELINE	-5.57256	NA	Linear	1.87e-05	-4.72746
Proliferating.Floor.Plate.Progenitors	15338	0.00047585	0.0053317	0.00074292	0.26093	1	MAGMA	resultsForSmr_filtered_V2.tab.10UP.1.5DOWN.level1.MainRun.gsa.out	BASELINE	BASELINE	-0.583476	NA	Linear	0.42749	-0.369074
Neuroepithelial.like.Cells	15338	0.0003811	0.0042905	0.00074858	0.30535	1	MAGMA	resultsForSmr_filtered_V2.tab.10UP.1.5DOWN.level1.MainRun.gsa.out	BASELINE	BASELINE	-0.515202	NA	Linear	0.42749	-0.369074
Ependymal.like.Cells	15338	-0.0001916	-0.0021652	0.00074508	0.60147	1	MAGMA	resultsForSmr_filtered_V2.tab.10UP.1.5DOWN.level1.MainRun.gsa.out	BASELINE	BASELINE	-0.220786	NA	Linear	0.701715	-0.153839
Early.neuron.Progenitor	922	-0.027481	-0.0060522	0.034349	0.78815	1	MAGMA	resultsForSmr_filtered_V2.tab.10UP.1.5DOWN.level1.MainRun.gsa.out	BASELINE	BASELINE	-0.103391	NA	Top 10%	0.99986	-6.08e-05
Late.neuron.Progenitor	1373	-0.10523	-0.027907	0.029001	0.99986	1	MAGMA	resultsForSmr_filtered_V2.tab.10UP.1.5DOWN.level1.MainRun.gsa.out	BASELINE	BASELINE	-6.08e-05	NA	Top 10%	0.99986	-6.08e-05
Dopaminergic.Neurons	1379	0.046914	0.012466	0.028776	0.051527	1	MAGMA	resultsForSmr_filtered_V2.tab.10UP.1.5DOWN.level1.MainRun.gsa.out	BASELINE	BASELINE	-1.28797	NA	Top 10%	0.360689	-0.442867
Immature.Dopaminergic.Neurons	1419	0.022258	0.0059923	0.027975	0.21313	1	MAGMA	resultsForSmr_filtered_V2.tab.10UP.1.5DOWN.level1.MainRun.gsa.out	BASELINE	BASELINE	-0.671355	NA	Top 10%	0.745955	-0.127287
Proliferating.Floor.Plate.Progenitors	1397	-0.036553	-0.0097709	0.027526	0.90789	1	MAGMA	resultsForSmr_filtered_V2.tab.10UP.1.5DOWN.level1.MainRun.gsa.out	BASELINE	BASELINE	-0.0419668	NA	Top 10%	0.99986	-6.08e-05
Neuroepithelial.like.Cells	1472	-0.039376	-0.01078	0.027682	0.92254	1	MAGMA	resultsForSmr_filtered_V2.tab.10UP.1.5DOWN.level1.MainRun.gsa.out	BASELINE	BASELINE	-0.0350148	NA	Top 10%	0.99986	-6.08e-05
Ependymal.like.Cells	1319	-0.034431	-0.008964	0.028668	0.88512	1	MAGMA	resultsForSmr_filtered_V2.tab.10UP.1.5DOWN.level1.MainRun.gsa.out	BASELINE	BASELINE	-0.0529978	NA	Top 10%	0.99986	-6.08e-05
