# Supplementary material for: The Foundational Data Initiative for Parkinson Disease: Enabling efficient translation from genetic maps to mechanism
Source: Cell Genom. 2023 Feb 6;3(3):100261. doi: 10.1016/j.xgen.2023.100261 (PMC10025424; doi:10.1016/j.xgen.2023.100261)
Supplement: Table S7. FOUNDIN-PD expression quantitative trait loci results using most recent PD GWAS index variants, related to Figure 6 [file mmc8.xlsx]

## Sheet: Sheet1
Supplemental Table 7. FOUNDIN-PD expression quantitative trait loci results using most recent PD GWAS index variants.
rsid	chr:bp	nearest gene	locus number	ref	alt	snps	gene	statistic	pvalue	beta	celltype
rs62053943	17:43744203	CRHR1	69	C	T	rs62053943_T	KANSL1-AS1	6.94525	3.34865e-09	0.124562	Dopaminergic_Neurons
rs62053943	17:43744203	CRHR1	69	C	T	rs62053943_T	KANSL1-AS1	6.89404	4.08765e-09	0.183428	Early_neuron_Progenitor
rs62053943	17:43744203	CRHR1	69	C	T	rs62053943_T	KANSL1-AS1	6.37941	3.00932e-08	0.11111	Immature_Dopaminergic_Neurons
rs62053943	17:43744203	CRHR1	69	C	T	rs62053943_T	KANSL1-AS1	6.08173	9.45899e-08	0.135799	Late_neuron_Progenitor
rs62053943	17:43744203	CRHR1	69	C	T	rs62053943_T	LRRC37A2	5.99869	1.29972e-07	0.0342231	Dopaminergic_Neurons
rs62053943	17:43744203	CRHR1	69	C	T	rs62053943_T	LRRC37A4P	-5.88002	2.04369e-07	-0.0402148	Dopaminergic_Neurons
rs11950533	5:134199105	C5orf24	28	C	A	rs11950533_A	CAMLG	5.82185	2.5496e-07	0.522311	Early_neuron_Progenitor
rs62053943	17:43744203	CRHR1	69	C	T	rs62053943_T	KANSL1-AS1	5.58363	6.27387e-07	0.180427	Proliferating_Floor_Plate_Progenitors
rs62053943	17:43744203	CRHR1	69	C	T	rs62053943_T	KANSL1-AS1	5.47184	9.54212e-07	0.135193	Neuroepithelial-like_Cells
rs11950533	5:134199105	C5orf24	28	C	A	rs11950533_A	CAMLG	5.36706	1.41061e-06	0.500568	Ependymal-like_Cells
rs62053943	17:43744203	CRHR1	69	C	T	rs62053943_T	KANSL1	5.33183	1.60798e-06	0.282608	Dopaminergic_Neurons
rs11950533	5:134199105	C5orf24	28	C	A	rs11950533_A	CAMLG	5.21214	2.50422e-06	0.412654	Proliferating_Floor_Plate_Progenitors
rs62053943	17:43744203	CRHR1	69	C	T	rs62053943_T	LRRC37A2	5.1202	3.51186e-06	0.0170684	Late_neuron_Progenitor
rs62053943	17:43744203	CRHR1	69	C	T	rs62053943_T	KANSL1	5.06656	4.27403e-06	0.12254	Early_neuron_Progenitor
rs117615688	17:43798308	CRHR1	69	G	A	rs117615688_A	LRRC37A2	5.00943	5.26459e-06	0.0253453	Late_neuron_Progenitor
rs11950533	5:134199105	C5orf24	28	C	A	rs11950533_A	CAMLG	4.91851	7.32337e-06	0.340687	Late_neuron_Progenitor
rs62053943	17:43744203	CRHR1	69	C	T	rs62053943_T	LRRC37A2	4.82354	1.03145e-05	0.0228901	Immature_Dopaminergic_Neurons
rs11950533	5:134199105	C5orf24	28	C	A	rs11950533_A	CAMLG	4.74594	1.36204e-05	0.629919	Dopaminergic_Neurons
rs11150601	16:30977799	SETD1A	62	G	A	rs11150601_G	STX4	-4.6856	1.68877e-05	-0.0510802	Early_neuron_Progenitor
rs11950533	5:134199105	C5orf24	28	C	A	rs11950533_A	CAMLG	4.62258	2.1116e-05	0.422887	Neuroepithelial-like_Cells
rs12600861	17:7355621	CHRNB1	66	A	C	rs12600861_C	CHRNB1	4.57397	2.50668e-05	0.0328477	Early_neuron_Progenitor
rs2269906	17:42294337	UBTF	68	A	C	rs2269906_C	ASB16-AS1	-4.50716	3.16933e-05	-0.0235532	Proliferating_Floor_Plate_Progenitors
rs55961674	3:122196892	KPNA1	15	C	T	rs55961674_T	CCDC58	4.50493	3.19424e-05	0.0295348	Late_neuron_Progenitor
rs2280104	8:22525980	BIN3	39	T	C	rs2280104_T	BIN3	4.40607	4.50745e-05	0.0233464	Late_neuron_Progenitor
rs55961674	3:122196892	KPNA1	15	C	T	rs55961674_T	CCDC58	4.38282	4.88549e-05	0.0293545	Immature_Dopaminergic_Neurons
rs62053943	17:43744203	CRHR1	69	C	T	rs62053943_T	LRRC37A2	4.37765	4.97358e-05	0.0209626	Proliferating_Floor_Plate_Progenitors
rs55961674	3:122196892	KPNA1	15	C	T	rs55961674_T	CCDC58	4.3321	5.82003e-05	0.0279855	Dopaminergic_Neurons
rs62053943	17:43744203	CRHR1	69	C	T	rs62053943_T	LRRC37A4P	-4.2966	6.57504e-05	-0.0150505	Late_neuron_Progenitor
rs55961674	3:122196892	KPNA1	15	C	T	rs55961674_T	CCDC58	4.23732	8.05272e-05	0.027458	Early_neuron_Progenitor
rs62053943	17:43744203	CRHR1	69	C	T	rs62053943_T	LRRC37A4P	-4.23598	8.08954e-05	-0.0186529	Immature_Dopaminergic_Neurons
rs73038319	3:18361759	SATB1	12	A	C	rs73038319_C	TBC1D5	4.23039	8.24494e-05	0.0807068	Dopaminergic_Neurons
rs55961674	3:122196892	KPNA1	15	C	T	rs55961674_T	CCDC58	4.14392	0.000110542	0.0356033	Proliferating_Floor_Plate_Progenitors
rs11950533	5:134199105	C5orf24	28	C	A	rs11950533_A	CAMLG	4.13064	0.000115607	0.408833	Immature_Dopaminergic_Neurons
rs6497339	16:19277493	SYT17	60	A	T	rs6497339_A	SYT17	-4.07177	0.00014088	-0.0757535	Immature_Dopaminergic_Neurons
rs62053943	17:43744203	CRHR1	69	C	T	rs62053943_T	LRRC37A4P	-4.06257	0.000145284	-0.0361363	Proliferating_Floor_Plate_Progenitors
rs117615688	17:43798308	CRHR1	69	G	A	rs117615688_A	LRRC37A4P	-4.05892	0.000147071	-0.0466037	Dopaminergic_Neurons
rs117615688	17:43798308	CRHR1	69	G	A	rs117615688_A	KANSL1-AS1	4.05719	0.000147924	0.122462	Immature_Dopaminergic_Neurons
rs199351	7:23300049	GPNMB	35	A	C	rs199351_C	NUPL2	-4.02606	0.000164107	-0.0337581	Immature_Dopaminergic_Neurons
rs62053943	17:43744203	CRHR1	69	C	T	rs62053943_T	LRRC37A4P	-3.9348	0.000222018	-0.0293904	Early_neuron_Progenitor
rs2904880	16:28944396	CD19	61	C	G	rs2904880_C	TUFM	3.93305	0.000223297	0.153372	Early_neuron_Progenitor
rs62053943	17:43744203	CRHR1	69	C	T	rs62053943_T	KANSL1	3.9295	0.000225924	0.178456	Immature_Dopaminergic_Neurons
rs12283611	11:83487277	DLG2	47	C	A	rs12283611_A	PRCP	3.92464	0.000229562	0.0286416	Dopaminergic_Neurons
rs62053943	17:43744203	CRHR1	69	C	T	rs62053943_T	KANSL1-AS1	3.92144	0.000231994	0.122935	Ependymal-like_Cells
rs2904880	16:28944396	CD19	61	C	G	rs2904880_C	TUFM	3.87601	0.000269248	0.239032	Ependymal-like_Cells
rs2280104	8:22525980	BIN3	39	T	C	rs2280104_T	CCAR2	-3.87231	0.000272531	-0.0185584	Dopaminergic_Neurons
rs117615688	17:43798308	CRHR1	69	G	A	rs117615688_A	KANSL1-AS1	3.86321	0.000280746	0.12582	Dopaminergic_Neurons
rs7938782	11:10558777	RNF141	46	A	G	rs7938782_G	RNF141	3.85219	0.000291026	0.0527436	Neuroepithelial-like_Cells
rs55961674	3:122196892	KPNA1	15	C	T	rs55961674_T	CCDC58	3.81612	0.000327235	0.0385574	Ependymal-like_Cells
rs117615688	17:43798308	CRHR1	69	G	A	rs117615688_A	LRRC37A4P	-3.78771	0.000358765	-0.0515396	Proliferating_Floor_Plate_Progenitors
rs62053943	17:43744203	CRHR1	69	C	T	rs62053943_T	MAPT	3.78472	0.000362247	0.0653846	Early_neuron_Progenitor
rs117615688	17:43798308	CRHR1	69	G	A	rs117615688_A	KANSL1-AS1	3.78294	0.00036433	0.155218	Neuroepithelial-like_Cells
rs11150601	16:30977799	SETD1A	62	G	A	rs11150601_G	STX4	-3.74824	0.000407427	-0.0345219	Late_neuron_Progenitor
rs117615688	17:43798308	CRHR1	69	G	A	rs117615688_A	KANSL1-AS1	3.74253	0.000414978	0.202648	Proliferating_Floor_Plate_Progenitors
rs117615688	17:43798308	CRHR1	69	G	A	rs117615688_A	LRRC37A4P	-3.73056	0.000431226	-0.0424615	Early_neuron_Progenitor
rs117615688	17:43798308	CRHR1	69	G	A	rs117615688_A	KANSL1-AS1	3.72648	0.000436911	0.143972	Late_neuron_Progenitor
rs12600861	17:7355621	CHRNB1	66	A	C	rs12600861_C	CHRNB1	3.72182	0.000443474	0.0291742	Proliferating_Floor_Plate_Progenitors
rs26431	5:102365794	PAM	27	G	C	rs26431_G	PPIP5K2	-3.71697	0.000450425	-0.0582288	Immature_Dopaminergic_Neurons
rs6476434	9:34046391	UBAP2	42	C	T	rs6476434_C	AL353795.3	3.71232	0.000457173	0.0123457	Immature_Dopaminergic_Neurons
rs11150601	16:30977799	SETD1A	62	G	A	rs11150601_G	BCL7C	-3.68922	0.000492175	-0.108399	Proliferating_Floor_Plate_Progenitors
rs11150601	16:30977799	SETD1A	62	G	A	rs11150601_G	KAT8	3.682	0.000503628	0.0406094	Late_neuron_Progenitor
rs11150601	16:30977799	SETD1A	62	G	A	rs11150601_G	BCL7C	-3.65838	0.000542921	-0.0805855	Late_neuron_Progenitor
rs11150601	16:30977799	SETD1A	62	G	A	rs11150601_G	ZNF843	3.64044	0.000574693	0.00674362	Dopaminergic_Neurons
rs4101061	4:77147969	FAM47E	22	A	G	rs4101061_G	CCNG2	3.62917	0.000595552	0.050557	Early_neuron_Progenitor
rs12283611	11:83487277	DLG2	47	C	A	rs12283611_A	PRCP	3.62062	0.000611854	0.0912102	Proliferating_Floor_Plate_Progenitors
rs55818311	19:2341047	SPPL2B	76	C	T	rs55818311_C	MKNK2	-3.57356	0.000709531	-0.0296352	Early_neuron_Progenitor
rs34025766	4:17968811	LCORL	21	T	A	rs34025766_A	FAM184B	3.57071	0.000715892	0.0196892	Neuroepithelial-like_Cells
rs117896735	10:121536327	INPP5F	45	G	A	rs117896735_A	BAG3	3.5697	0.000718155	0.0447706	Dopaminergic_Neurons
rs62053943	17:43744203	CRHR1	69	C	T	rs62053943_T	LRRC37A4P	-3.55287	0.000757007	-0.0259253	Ependymal-like_Cells
rs62053943	17:43744203	CRHR1	69	C	T	rs62053943_T	MAPT	3.53857	0.00079158	0.0604957	Proliferating_Floor_Plate_Progenitors
rs117615688	17:43798308	CRHR1	69	G	A	rs117615688_A	LRRC37A4P	-3.51037	0.000864191	-0.0193211	Late_neuron_Progenitor
rs12497850	3:48748989	IP6K2	14	G	T	rs12497850_G	ARIH2	-3.49698	0.000900852	-0.0224417	Dopaminergic_Neurons
rs12951632	17:40741013	RETREG3	67	T	C	rs12951632_C	RETREG3	3.49275	0.000912755	0.0384996	Ependymal-like_Cells
rs11150601	16:30977799	SETD1A	62	G	A	rs11150601_G	ZNF771	-3.48497	0.000934989	-0.0306543	Early_neuron_Progenitor
rs11610045	12:133063768	FBRSL1	52	G	A	rs11610045_A	AC131212.2	3.45239	0.00103391	0.0144874	Proliferating_Floor_Plate_Progenitors
rs62053943	17:43744203	CRHR1	69	C	T	rs62053943_T	KANSL1	3.45151	0.00103671	0.109113	Proliferating_Floor_Plate_Progenitors
rs11150601	16:30977799	SETD1A	62	G	A	rs11150601_G	STX4	-3.43895	0.00107752	-0.0845396	Immature_Dopaminergic_Neurons
rs55961674	3:122196892	KPNA1	15	C	T	rs55961674_T	CCDC58	3.40923	0.00118026	0.0360098	Neuroepithelial-like_Cells
rs11150601	16:30977799	SETD1A	62	G	A	rs11150601_G	KAT8	3.39292	0.00124054	0.047407	Early_neuron_Progenitor
rs117615688	17:43798308	CRHR1	69	G	A	rs117615688_A	KANSL1-AS1	3.39274	0.00124123	0.167291	Early_neuron_Progenitor
rs11150601	16:30977799	SETD1A	62	G	A	rs11150601_G	BCL7C	-3.37391	0.00131442	-0.0697509	Early_neuron_Progenitor
rs6476434	9:34046391	UBAP2	42	C	T	rs6476434_C	IL11RA	-3.36955	0.00133199	-0.0255966	Dopaminergic_Neurons
rs55818311	19:2341047	SPPL2B	76	C	T	rs55818311_C	SGTA	-3.35822	0.00137857	-0.0566142	Neuroepithelial-like_Cells
rs11150601	16:30977799	SETD1A	62	G	A	rs11150601_G	ZNF747	-3.34164	0.00144954	-0.012517	Proliferating_Floor_Plate_Progenitors
rs12497850	3:48748989	IP6K2	14	G	T	rs12497850_G	ARIH2	-3.30748	0.0016068	-0.0188379	Late_neuron_Progenitor
rs11150601	16:30977799	SETD1A	62	G	A	rs11150601_G	ZNF668	-3.30401	0.00162362	-0.0219356	Immature_Dopaminergic_Neurons
rs62053943	17:43744203	CRHR1	69	C	T	rs62053943_T	ARL17B	3.30316	0.00162776	0.0303759	Ependymal-like_Cells
rs117615688	17:43798308	CRHR1	69	G	A	rs117615688_A	LRRC37A2	3.30274	0.00162984	0.033115	Dopaminergic_Neurons
rs12283611	11:83487277	DLG2	47	C	A	rs12283611_A	PRCP	3.261	0.00184674	0.064667	Early_neuron_Progenitor
rs6854006	4:77198054	FAM47E-STBD1	22	C	T	rs6854006_T	CCNG2	3.25139	0.00190041	0.051932	Immature_Dopaminergic_Neurons
rs2269906	17:42294337	UBTF	68	A	C	rs2269906_C	DCAKD	-3.25062	0.00190478	-0.0348607	Neuroepithelial-like_Cells
rs199351	7:23300049	GPNMB	35	A	C	rs199351_C	GPNMB	-3.24482	0.0019379	-0.394398	Neuroepithelial-like_Cells
rs55818311	19:2341047	SPPL2B	76	C	T	rs55818311_C	MKNK2	-3.24128	0.0019584	-0.0629662	Neuroepithelial-like_Cells
rs2042477	2:96000943	KCNIP3	8	A	T	rs2042477_A	KCNIP3	3.19735	0.0022305	0.0157185	Immature_Dopaminergic_Neurons
rs7938782	11:10558777	RNF141	46	A	G	rs7938782_G	RNF141	3.17436	0.0023866	0.035114	Dopaminergic_Neurons
rs12497850	3:48748989	IP6K2	14	G	T	rs12497850_G	LAMB2	3.1728	0.00239759	0.102805	Neuroepithelial-like_Cells
rs6825004	4:77110365	SCARB2	22	C	G	rs6825004_G	THAP6	-3.16229	0.00247268	-0.0121059	Late_neuron_Progenitor
rs12283611	11:83487277	DLG2	47	C	A	rs12283611_A	PRCP	3.15577	0.00252032	0.0695157	Late_neuron_Progenitor
rs11150601	16:30977799	SETD1A	62	G	A	rs11150601_G	FBXL19	-3.14965	0.00256591	-0.00647828	Early_neuron_Progenitor
rs12951632	17:40741013	RETREG3	67	T	C	rs12951632_C	EZH1	3.14415	0.00260743	0.013282	Late_neuron_Progenitor
rs11150601	16:30977799	SETD1A	62	G	A	rs11150601_G	STX4	-3.14202	0.00262371	-0.0522805	Neuroepithelial-like_Cells
rs6825004	4:77110365	SCARB2	22	C	G	rs6825004_G	THAP6	-3.13978	0.00264097	-0.0160659	Immature_Dopaminergic_Neurons
rs2904880	16:28944396	CD19	61	C	G	rs2904880_C	CLN3	3.12415	0.00276406	0.0068476	Dopaminergic_Neurons
rs76949143	7:66009851	GS1-124K5.11	36	T	A	rs76949143_A	GUSB	3.12354	0.00276898	0.210186	Neuroepithelial-like_Cells
rs6854006	4:77198054	FAM47E-STBD1	22	C	T	rs6854006_T	SEPT11	3.11931	0.0028032	0.157046	Immature_Dopaminergic_Neurons
rs4101061	4:77147969	FAM47E	22	A	G	rs4101061_G	CCNG2	3.11888	0.00280677	0.048371	Ependymal-like_Cells
rs11158026	14:55348869	GCH1	56	C	T	rs11158026_T	LGALS3	3.11434	0.002844	0.546113	Ependymal-like_Cells
rs666463	17:76425480	DNAH17	72	A	T	rs666463_T	AFMID	3.11317	0.00285369	0.0252601	Immature_Dopaminergic_Neurons
rs62053943	17:43744203	CRHR1	69	C	T	rs62053943_T	ARL17B	3.10014	0.00296368	0.0256626	Proliferating_Floor_Plate_Progenitors
rs4101061	4:77147969	FAM47E	22	A	G	rs4101061_G	CCNG2	3.08801	0.00306951	0.0451774	Proliferating_Floor_Plate_Progenitors
rs12600861	17:7355621	CHRNB1	66	A	C	rs12600861_C	RNASEK	-3.07651	0.00317318	-0.0103657	Immature_Dopaminergic_Neurons
rs9261484	6:30108683	TRIM40	30	C	T	rs9261484_T	HLA-E	3.0696	0.00323707	0.106852	Immature_Dopaminergic_Neurons
rs117896735	10:121536327	INPP5F	45	G	A	rs117896735_A	FAM45A	3.05692	0.00335739	0.103966	Early_neuron_Progenitor
rs2904880	16:28944396	CD19	61	C	G	rs2904880_C	TUFM	3.05627	0.00336366	0.157868	Neuroepithelial-like_Cells
rs2269906	17:42294337	UBTF	68	A	C	rs2269906_C	RUNDC3A-AS1	-3.05412	0.00338447	-0.0119842	Neuroepithelial-like_Cells
rs62053943	17:43744203	CRHR1	69	C	T	rs62053943_T	ARL17B	3.04638	0.00346054	0.0214439	Immature_Dopaminergic_Neurons
rs34637584	12:40734202	LRRK2	49	G	A	rs34637584_A	CNTN1	-3.03285	0.00359729	-0.111576	Proliferating_Floor_Plate_Progenitors
rs2280104	8:22525980	BIN3	39	T	C	rs2280104_T	CCAR2	-3.02519	0.00367695	-0.0188236	Immature_Dopaminergic_Neurons
rs6854006	4:77198054	FAM47E-STBD1	22	C	T	rs6854006_T	FAM47E	3.01336	0.00380313	0.0471804	Ependymal-like_Cells
rs9261484	6:30108683	TRIM40	30	C	T	rs9261484_T	TRIM26	3.01301	0.00380696	0.00989589	Late_neuron_Progenitor
rs12497850	3:48748989	IP6K2	14	G	T	rs12497850_G	ARIH2	-3.00562	0.00388791	-0.0151212	Early_neuron_Progenitor
rs11150601	16:30977799	SETD1A	62	G	A	rs11150601_G	KAT8	3.00218	0.00392609	0.0456152	Ependymal-like_Cells
rs9261484	6:30108683	TRIM40	30	C	T	rs9261484_T	FLOT1	-2.99762	0.00397742	-0.0489264	Late_neuron_Progenitor
rs850738	17:42434630	FAM171A2	68	A	G	rs850738_G	DCAKD	2.99041	0.00405968	0.047628	Ependymal-like_Cells
rs2904880	16:28944396	CD19	61	C	G	rs2904880_C	ASPHD1	2.98789	0.00408879	0.0232865	Proliferating_Floor_Plate_Progenitors
rs823118	1:205723572	NUCKS1	4	C	T	rs823118_C	SLC41A1	2.97485	0.00424262	0.0220808	Neuroepithelial-like_Cells
rs11610045	12:133063768	FBRSL1	52	G	A	rs11610045_A	PUS1	-2.97422	0.0042501	-0.00547994	Late_neuron_Progenitor
rs117615688	17:43798308	CRHR1	69	G	A	rs117615688_A	LRRC37A2	2.94319	0.00463878	0.0232201	Immature_Dopaminergic_Neurons
rs873786	4:925376	GAK	19	C	T	rs873786_T	FGFRL1	-2.93468	0.00475098	-0.115099	Late_neuron_Progenitor
rs55961674	3:122196892	KPNA1	15	C	T	rs55961674_T	DTX3L	2.93447	0.00475376	0.017085	Immature_Dopaminergic_Neurons
rs117615688	17:43798308	CRHR1	69	G	A	rs117615688_A	GJC1	2.92909	0.00482599	0.023441	Immature_Dopaminergic_Neurons
rs12283611	11:83487277	DLG2	47	C	A	rs12283611_A	DLG2	2.92882	0.00482967	0.0447738	Dopaminergic_Neurons
rs2280104	8:22525980	BIN3	39	T	C	rs2280104_T	BIN3	2.92627	0.00486428	0.0146474	Dopaminergic_Neurons
rs11158026	14:55348869	GCH1	56	C	T	rs11158026_T	LGALS3	-2.92321	0.00490624	-0.0285216	Dopaminergic_Neurons
rs6825004	4:77110365	SCARB2	22	C	G	rs6825004_G	THAP6	-2.92078	0.00493965	-0.0113335	Early_neuron_Progenitor
rs11150601	16:30977799	SETD1A	62	G	A	rs11150601_G	ZNF720	2.92011	0.00494892	0.0334492	Proliferating_Floor_Plate_Progenitors
rs12951632	17:40741013	RETREG3	67	T	C	rs12951632_C	RUNDC1	2.90897	0.00510538	0.0208715	Dopaminergic_Neurons
rs6497339	16:19277493	SYT17	60	A	T	rs6497339_A	ARL6IP1	-2.9014	0.00521445	-0.0929548	Immature_Dopaminergic_Neurons
rs57891859	2:135464616	TMEM163	10	A	G	rs57891859_G	MGAT5	2.90094	0.00522113	0.0248975	Early_neuron_Progenitor
rs62053943	17:43744203	CRHR1	69	C	T	rs62053943_T	GJC1	2.89563	0.00529887	0.0095526	Early_neuron_Progenitor
rs55961674	3:122196892	KPNA1	15	C	T	rs55961674_T	SEC22A	-2.89423	0.00531956	-0.0149951	Late_neuron_Progenitor
rs6476434	9:34046391	UBAP2	42	C	T	rs6476434_C	UBAP2	2.89215	0.0053504	0.0392925	Neuroepithelial-like_Cells
rs2904880	16:28944396	CD19	61	C	G	rs2904880_C	TUFM	2.89177	0.00535602	0.104984	Late_neuron_Progenitor
rs666463	17:76425480	DNAH17	72	A	T	rs666463_T	SEPT9	2.88842	0.00540616	0.0662591	Neuroepithelial-like_Cells
rs6658353	1:161469054	FCGR2A	2	G	C	rs6658353_C	OLFML2B	2.88412	0.00547112	0.0280309	Proliferating_Floor_Plate_Progenitors
rs6497339	16:19277493	SYT17	60	A	T	rs6497339_A	CLEC19A	-2.88306	0.00548739	-0.0138339	Neuroepithelial-like_Cells
rs11150601	16:30977799	SETD1A	62	G	A	rs11150601_G	ZNF771	-2.88289	0.00548987	-0.0342789	Late_neuron_Progenitor
rs62053943	17:43744203	CRHR1	69	C	T	rs62053943_T	PLCD3	-2.87533	0.00560629	-0.0475835	Late_neuron_Progenitor
rs7938782	11:10558777	RNF141	46	A	G	rs7938782_G	RNF141	2.87517	0.00560881	0.0438554	Proliferating_Floor_Plate_Progenitors
rs8087969	18:48683589	MEX3C	75	T	G	rs8087969_G	MBD1	-2.86763	0.00572714	-0.00954955	Late_neuron_Progenitor
rs62053943	17:43744203	CRHR1	69	C	T	rs62053943_T	LRRC37A4P	-2.86234	0.00581158	-0.0292269	Neuroepithelial-like_Cells
rs6825004	4:77110365	SCARB2	22	C	G	rs6825004_G	USO1	-2.84874	0.00603399	-0.0237107	Dopaminergic_Neurons
rs12951632	17:40741013	RETREG3	67	T	C	rs12951632_C	STAT5B	2.84823	0.0060424	0.0163338	Proliferating_Floor_Plate_Progenitors
rs666463	17:76425480	DNAH17	72	A	T	rs666463_T	PGS1	-2.84331	0.00612483	-0.0214978	Dopaminergic_Neurons
rs55818311	19:2341047	SPPL2B	76	C	T	rs55818311_C	DOT1L	-2.84064	0.00617012	-0.00322333	Early_neuron_Progenitor
rs55818311	19:2341047	SPPL2B	76	C	T	rs55818311_C	SPPL2B	-2.83496	0.00626721	-0.033063	Early_neuron_Progenitor
rs55818311	19:2341047	SPPL2B	76	C	T	rs55818311_C	NDUFS7	-2.82611	0.0064214	-0.0673038	Proliferating_Floor_Plate_Progenitors
rs2269906	17:42294337	UBTF	68	A	C	rs2269906_C	CCDC43	2.81949	0.006539	0.0216465	Proliferating_Floor_Plate_Progenitors
rs12497850	3:48748989	IP6K2	14	G	T	rs12497850_G	IP6K2	-2.81675	0.00658818	-0.0578121	Ependymal-like_Cells
rs34311866	4:951947	TMEM175	19	T	C	rs34311866_C	DGKQ	2.81499	0.00662009	0.0161486	Neuroepithelial-like_Cells
rs6497339	16:19277493	SYT17	60	A	T	rs6497339_A	ARL6IP1	-2.81384	0.00664103	-0.0539974	Late_neuron_Progenitor
rs6825004	4:77110365	SCARB2	22	C	G	rs6825004_G	ODAPH	2.81337	0.00664945	0.0563197	Late_neuron_Progenitor
rs117615688	17:43798308	CRHR1	69	G	A	rs117615688_A	HEXIM2	-2.81116	0.00668984	-0.0243473	Dopaminergic_Neurons
rs62053943	17:43744203	CRHR1	69	C	T	rs62053943_T	PLEKHM1	-2.81003	0.00671044	-0.0179907	Early_neuron_Progenitor
rs55961674	3:122196892	KPNA1	15	C	T	rs55961674_T	PDIA5	-2.80999	0.00671124	-0.0327092	Neuroepithelial-like_Cells
rs4101061	4:77147969	FAM47E	22	A	G	rs4101061_G	USO1	2.79974	0.00690184	0.0344767	Late_neuron_Progenitor
rs6854006	4:77198054	FAM47E-STBD1	22	C	T	rs6854006_T	SHROOM3	2.7967	0.0069592	0.0558631	Late_neuron_Progenitor
rs34311866	4:951947	TMEM175	19	T	C	rs34311866_C	MAEA	2.79262	0.00703703	0.0480761	Neuroepithelial-like_Cells
rs12497850	3:48748989	IP6K2	14	G	T	rs12497850_G	NCKIPSD	-2.79092	0.00706968	-0.00612482	Late_neuron_Progenitor
rs2904880	16:28944396	CD19	61	C	G	rs2904880_C	ASPHD1	2.78341	0.00721563	0.0177265	Early_neuron_Progenitor
rs11950533	5:134199105	C5orf24	28	C	A	rs11950533_A	TCF7	-2.78111	0.00726095	-0.0524233	Proliferating_Floor_Plate_Progenitors
rs12600861	17:7355621	CHRNB1	66	A	C	rs12600861_C	TXNDC17	2.77883	0.007306	0.349791	Neuroepithelial-like_Cells
rs76949143	7:66009851	GS1-124K5.11	36	T	A	rs76949143_A	RABGEF1	2.77487	0.00738505	0.0282759	Proliferating_Floor_Plate_Progenitors
rs12951632	17:40741013	RETREG3	67	T	C	rs12951632_C	STAT5B	2.77171	0.0074485	0.0108031	Late_neuron_Progenitor
rs620513	8:16697593	FGF20	38	G	T	rs620513_T	MTUS1	-2.76803	0.00752325	-0.0286841	Early_neuron_Progenitor
rs11950533	5:134199105	C5orf24	28	C	A	rs11950533_A	TCF7	-2.75907	0.00770787	-0.0355361	Dopaminergic_Neurons
rs117615688	17:43798308	CRHR1	69	G	A	rs117615688_A	NSF	2.75859	0.00771798	0.047426	Ependymal-like_Cells
rs12497850	3:48748989	IP6K2	14	G	T	rs12497850_G	LAMB2	2.75725	0.007746	0.0683005	Proliferating_Floor_Plate_Progenitors
rs2280104	8:22525980	BIN3	39	T	C	rs2280104_T	BIN3	2.75382	0.00781811	0.0219287	Neuroepithelial-like_Cells
rs2280104	8:22525980	BIN3	39	T	C	rs2280104_T	XPO7	-2.75307	0.00783388	-0.0189416	Immature_Dopaminergic_Neurons
rs62053943	17:43744203	CRHR1	69	C	T	rs62053943_T	ARL17B	2.75211	0.0078544	0.0325581	Dopaminergic_Neurons
rs11610045	12:133063768	FBRSL1	52	G	A	rs11610045_A	FBRSL1	2.75121	0.00787332	0.0246768	Proliferating_Floor_Plate_Progenitors
rs6825004	4:77110365	SCARB2	22	C	G	rs6825004_G	CCNG2	-2.75116	0.00787446	-0.037369	Dopaminergic_Neurons
rs62333164	4:170583157	CLCN3	25	G	A	rs62333164_A	SH3RF1	2.7465	0.00797417	0.0381181	Dopaminergic_Neurons
rs77351827	20:6006041	CRLS1	77	C	T	rs77351827_T	BMP2	2.74335	0.00804205	0.0292506	Immature_Dopaminergic_Neurons
rs4140646	6:27738801	LOC100131289	29	G	A	rs4140646_A	ZKSCAN8	-2.74203	0.00807088	-0.0247379	Neuroepithelial-like_Cells
rs873786	4:925376	GAK	19	C	T	rs873786_T	ZNF876P	2.73885	0.00814019	0.0237696	Dopaminergic_Neurons
rs2280104	8:22525980	BIN3	39	T	C	rs2280104_T	BIN3	2.73501	0.00822474	0.0115234	Early_neuron_Progenitor
rs117615688	17:43798308	CRHR1	69	G	A	rs117615688_A	KANSL1	2.72729	0.00839715	0.197674	Immature_Dopaminergic_Neurons
rs34311866	4:951947	TMEM175	19	T	C	rs34311866_C	GAK	2.72447	0.00846094	0.0434109	Ependymal-like_Cells
rs76763715	1:155205634	GBAP1	1	T	C	rs76763715_C	FDPS	-2.7185	0.00859749	-0.814024	Ependymal-like_Cells
rs11950533	5:134199105	C5orf24	28	C	A	rs11950533_A	UBE2B	2.7042	0.00893298	0.210634	Immature_Dopaminergic_Neurons
rs12951632	17:40741013	RETREG3	67	T	C	rs12951632_C	ACLY	2.69508	0.00915299	0.063128	Ependymal-like_Cells
rs11150601	16:30977799	SETD1A	62	G	A	rs11150601_G	ZNF668	-2.69384	0.00918327	-0.00771501	Late_neuron_Progenitor
rs117615688	17:43798308	CRHR1	69	G	A	rs117615688_A	HEXIM2	-2.69182	0.00923299	-0.0180558	Late_neuron_Progenitor
rs55818311	19:2341047	SPPL2B	76	C	T	rs55818311_C	AES	-2.6885	0.00931476	-0.146054	Neuroepithelial-like_Cells
rs666463	17:76425480	DNAH17	72	A	T	rs666463_T	USP36	2.68702	0.00935158	0.020869	Proliferating_Floor_Plate_Progenitors
rs117615688	17:43798308	CRHR1	69	G	A	rs117615688_A	HEXIM2	-2.68372	0.00943409	-0.031655	Immature_Dopaminergic_Neurons
rs62053943	17:43744203	CRHR1	69	C	T	rs62053943_T	GJC1	2.67395	0.00968217	0.0161663	Dopaminergic_Neurons
rs62053943	17:43744203	CRHR1	69	C	T	rs62053943_T	CCDC43	2.67376	0.00968707	0.0248497	Dopaminergic_Neurons
rs62053943	17:43744203	CRHR1	69	C	T	rs62053943_T	KANSL1	2.67291	0.00970889	0.0873696	Late_neuron_Progenitor
rs6476434	9:34046391	UBAP2	42	C	T	rs6476434_C	UBAP1	2.66899	0.00981034	0.0119345	Late_neuron_Progenitor
rs896435	10:15557406	ITGA8	43	C	T	rs896435_C	MINDY3	-2.66747	0.00985004	-0.00625712	Late_neuron_Progenitor
rs11150601	16:30977799	SETD1A	62	G	A	rs11150601_G	ARMC5	2.66655	0.00987388	0.0126645	Dopaminergic_Neurons
rs117615688	17:43798308	CRHR1	69	G	A	rs117615688_A	HEXIM2	-2.66238	0.00998354	-0.0182839	Early_neuron_Progenitor
rs620513	8:16697593	FGF20	38	G	T	rs620513_T	VPS37A	-2.66131	0.0100119	-0.0319263	Immature_Dopaminergic_Neurons
rs6854006	4:77198054	FAM47E-STBD1	22	C	T	rs6854006_T	SEPT11	2.6528	0.0102396	0.167401	Early_neuron_Progenitor
rs873786	4:925376	GAK	19	C	T	rs873786_T	TMEM129	-2.65252	0.0102471	-0.0767857	Ependymal-like_Cells
rs6854006	4:77198054	FAM47E-STBD1	22	C	T	rs6854006_T	FAM47E	2.65079	0.010294	0.0136749	Early_neuron_Progenitor
rs4140646	6:27738801	LOC100131289	29	G	A	rs4140646_A	ZNF204P	2.64818	0.0103653	0.0105887	Late_neuron_Progenitor
rs9261484	6:30108683	TRIM40	30	C	T	rs9261484_T	IER3	2.64644	0.0104128	0.0660758	Dopaminergic_Neurons
rs12528068	6:72487762	RIMS1	32	C	T	rs12528068_T	B3GAT2	2.64569	0.0104334	0.013036	Late_neuron_Progenitor
rs11150601	16:30977799	SETD1A	62	G	A	rs11150601_G	KAT8	2.64248	0.0105222	0.0379419	Immature_Dopaminergic_Neurons
rs6825004	4:77110365	SCARB2	22	C	G	rs6825004_G	USO1	-2.63683	0.0106799	-0.045083	Immature_Dopaminergic_Neurons
rs2904880	16:28944396	CD19	61	C	G	rs2904880_C	TUFM	2.63575	0.0107102	0.093466	Proliferating_Floor_Plate_Progenitors
rs2904880	16:28944396	CD19	61	C	G	rs2904880_C	SGF29	-2.63426	0.0107523	-0.00692491	Late_neuron_Progenitor
rs55818311	19:2341047	SPPL2B	76	C	T	rs55818311_C	SGTA	-2.63188	0.0108197	-0.0434951	Proliferating_Floor_Plate_Progenitors
rs7938782	11:10558777	RNF141	46	A	G	rs7938782_G	RNF141	2.63167	0.0108257	0.0637756	Ependymal-like_Cells
rs11610045	12:133063768	FBRSL1	52	G	A	rs11610045_A	AC148477.7	2.63046	0.01086	0.00787011	Dopaminergic_Neurons
rs11150601	16:30977799	SETD1A	62	G	A	rs11150601_G	BCL7C	-2.62795	0.010932	-0.0860688	Ependymal-like_Cells
rs11950533	5:134199105	C5orf24	28	C	A	rs11950533_A	PCBD2	-2.62693	0.0109614	-0.0236653	Dopaminergic_Neurons
rs55818311	19:2341047	SPPL2B	76	C	T	rs55818311_C	TLE6	-2.62619	0.0109826	-0.0103732	Dopaminergic_Neurons
rs117896735	10:121536327	INPP5F	45	G	A	rs117896735_A	FAM45A	2.62368	0.0110551	0.0903576	Dopaminergic_Neurons
rs1293298	8:11712443	CTSB	37	A	C	rs1293298_C	CTSB	2.62226	0.0110963	0.0558287	Dopaminergic_Neurons
rs62053943	17:43744203	CRHR1	69	C	T	rs62053943_T	HEXIM1	2.62086	0.0111371	0.0323845	Dopaminergic_Neurons
rs3802920	11:133787001	IGSF9B	48	G	T	rs3802920_T	ACAD8	-2.62058	0.0111453	-0.0135553	Early_neuron_Progenitor
rs11150601	16:30977799	SETD1A	62	G	A	rs11150601_G	C16orf58	2.62053	0.0111467	0.0198979	Early_neuron_Progenitor
rs55818311	19:2341047	SPPL2B	76	C	T	rs55818311_C	LSM7	-2.61733	0.0112408	-0.1459	Neuroepithelial-like_Cells
rs12951632	17:40741013	RETREG3	67	T	C	rs12951632_C	ARL4D	2.61678	0.0112568	0.0612843	Immature_Dopaminergic_Neurons
rs6825004	4:77110365	SCARB2	22	C	G	rs6825004_G	SCARB2	-2.61575	0.0112872	-0.0851348	Dopaminergic_Neurons
rs12600861	17:7355621	CHRNB1	66	A	C	rs12600861_C	TRAPPC1	2.61051	0.011443	0.0946142	Early_neuron_Progenitor
rs11158026	14:55348869	GCH1	56	C	T	rs11158026_T	LGALS3	-2.60963	0.0114694	-0.193622	Late_neuron_Progenitor
rs117615688	17:43798308	CRHR1	69	G	A	rs117615688_A	LRRC37A4P	-2.60678	0.0115551	-0.0405561	Neuroepithelial-like_Cells
rs73038319	3:18361759	SATB1	12	A	C	rs73038319_C	TBC1D5	2.60518	0.0116035	0.0620951	Immature_Dopaminergic_Neurons
rs2269906	17:42294337	UBTF	68	A	C	rs2269906_C	CCDC43	2.60511	0.0116057	0.013792	Late_neuron_Progenitor
rs72840788	10:121415685	BAG3	45	G	A	rs72840788_A	BAG3	2.60044	0.0117479	0.0329389	Ependymal-like_Cells
rs6854006	4:77198054	FAM47E-STBD1	22	C	T	rs6854006_T	SHROOM3	2.59747	0.0118393	0.0615564	Early_neuron_Progenitor
rs34025766	4:17968811	LCORL	21	T	A	rs34025766_A	DCAF16	-2.59629	0.011876	-0.0212301	Immature_Dopaminergic_Neurons
rs11150601	16:30977799	SETD1A	62	G	A	rs11150601_G	YPEL3	2.59557	0.0118983	0.0533422	Proliferating_Floor_Plate_Progenitors
rs356182	4:90626111	SNCA	23	G	A	rs356182_G	TIGD2	2.59554	0.0118992	0.00694011	Dopaminergic_Neurons
rs11658976	17:44866805	WNT3	70	G	A	rs11658976_G	TBKBP1	2.5896	0.0120846	0.0104019	Dopaminergic_Neurons
rs873786	4:925376	GAK	19	C	T	rs873786_T	DGKQ	-2.58942	0.0120902	-0.013753	Proliferating_Floor_Plate_Progenitors
rs2269906	17:42294337	UBTF	68	A	C	rs2269906_C	ASB16-AS1	-2.58188	0.0123293	-0.0180626	Ependymal-like_Cells
rs11150601	16:30977799	SETD1A	62	G	A	rs11150601_G	MAPK3	2.58075	0.0123656	0.0398325	Proliferating_Floor_Plate_Progenitors
rs10513789	3:182760073	MCCC1	18	T	G	rs10513789_G	MCF2L2	2.57132	0.0126718	0.0401757	Neuroepithelial-like_Cells
rs117896735	10:121536327	INPP5F	45	G	A	rs117896735_A	TIAL1	-2.56682	0.0128205	-0.187266	Ependymal-like_Cells
rs6476434	9:34046391	UBAP2	42	C	T	rs6476434_C	IL11RA	-2.56666	0.0128255	-0.0829782	Early_neuron_Progenitor
rs7938782	11:10558777	RNF141	46	A	G	rs7938782_G	RNF141	2.56548	0.012865	0.0260777	Immature_Dopaminergic_Neurons
rs2904880	16:28944396	CD19	61	C	G	rs2904880_C	TUFM	2.55863	0.0130947	0.0743901	Dopaminergic_Neurons
rs4101061	4:77147969	FAM47E	22	A	G	rs4101061_G	CCNI	2.55643	0.0131692	0.528227	Early_neuron_Progenitor
rs34311866	4:951947	TMEM175	19	T	C	rs34311866_C	SPON2	2.55466	0.0132297	0.126487	Ependymal-like_Cells
rs9568188	13:49927732	CAB39L	53	T	C	rs9568188_C	LPAR6	2.55372	0.0132618	0.012004	Early_neuron_Progenitor
rs55818311	19:2341047	SPPL2B	76	C	T	rs55818311_C	REXO1	-2.55192	0.0133235	-0.0123505	Proliferating_Floor_Plate_Progenitors
rs2248244	21:38852361	DYRK1A	78	G	A	rs2248244_A	HLCS	2.54788	0.013463	0.0213452	Early_neuron_Progenitor
rs4101061	4:77147969	FAM47E	22	A	G	rs4101061_G	CCNI	2.54375	0.0136067	0.556198	Proliferating_Floor_Plate_Progenitors
rs4653767	1:226916078	ITPKB	5	T	C	rs4653767_C	PSEN2	2.53952	0.0137556	0.00956549	Early_neuron_Progenitor
rs62053943	17:43744203	CRHR1	69	C	T	rs62053943_T	KANSL1	2.53946	0.0137579	0.0869279	Ependymal-like_Cells
rs6854006	4:77198054	FAM47E-STBD1	22	C	T	rs6854006_T	FAM47E	2.5388	0.0137809	0.00821935	Dopaminergic_Neurons
rs11610045	12:133063768	FBRSL1	52	G	A	rs11610045_A	SFSWAP	-2.53763	0.0138226	-0.0436417	Ependymal-like_Cells
rs11150601	16:30977799	SETD1A	62	G	A	rs11150601_G	KAT8	2.53714	0.0138399	0.042641	Neuroepithelial-like_Cells
rs62333164	4:170583157	CLCN3	25	G	A	rs62333164_A	CBR4	2.53625	0.0138717	0.0253135	Late_neuron_Progenitor
rs7938782	11:10558777	RNF141	46	A	G	rs7938782_G	RNF141	2.53441	0.0139372	0.0377481	Early_neuron_Progenitor
rs2904880	16:28944396	CD19	61	C	G	rs2904880_C	ASPHD1	2.53405	0.0139504	0.0208651	Ependymal-like_Cells
rs11950533	5:134199105	C5orf24	28	C	A	rs11950533_A	TCF7	-2.53063	0.0140731	-0.0367592	Late_neuron_Progenitor
rs11150601	16:30977799	SETD1A	62	G	A	rs11150601_G	STX4	-2.52592	0.0142444	-0.0588992	Ependymal-like_Cells
rs11557080	1:205737739	RAB29	4	G	A	rs11557080_A	EIF2D	2.52551	0.0142593	0.0328591	Neuroepithelial-like_Cells
rs11150601	16:30977799	SETD1A	62	G	A	rs11150601_G	ZNF267	2.52375	0.0143238	0.00547808	Early_neuron_Progenitor
rs6497339	16:19277493	SYT17	60	A	T	rs6497339_A	VPS35L	-2.52237	0.0143743	-0.0226643	Neuroepithelial-like_Cells
rs26431	5:102365794	PAM	27	G	C	rs26431_G	PPIP5K2	-2.5213	0.0144137	-0.0584762	Dopaminergic_Neurons
rs12600861	17:7355621	CHRNB1	66	A	C	rs12600861_C	RANGRF	2.52118	0.014418	0.0277061	Neuroepithelial-like_Cells
rs57891859	2:135464616	TMEM163	10	A	G	rs57891859_G	ZRANB3	-2.51994	0.0144639	-0.0156055	Ependymal-like_Cells
rs11150601	16:30977799	SETD1A	62	G	A	rs11150601_G	KAT8	2.51794	0.0145382	0.0458763	Proliferating_Floor_Plate_Progenitors
rs11150601	16:30977799	SETD1A	62	G	A	rs11150601_G	C16orf58	2.51574	0.0146201	0.023328	Dopaminergic_Neurons
rs620513	8:16697593	FGF20	38	G	T	rs620513_T	SLC7A2	-2.51557	0.0146267	-0.102542	Neuroepithelial-like_Cells
rs873786	4:925376	GAK	19	C	T	rs873786_T	SPON2	2.51343	0.0147067	0.0565267	Proliferating_Floor_Plate_Progenitors
rs26431	5:102365794	PAM	27	G	C	rs26431_G	C5orf30	-2.50384	0.0150709	-0.0173811	Immature_Dopaminergic_Neurons
rs6825004	4:77110365	SCARB2	22	C	G	rs6825004_G	G3BP2	-2.50289	0.0151074	-0.071957	Dopaminergic_Neurons
rs823118	1:205723572	NUCKS1	4	C	T	rs823118_C	RAB29	-2.50183	0.0151485	-0.0197342	Early_neuron_Progenitor
rs4140646	6:27738801	LOC100131289	29	G	A	rs4140646_A	ZNF165	2.49808	0.0152936	0.0137263	Proliferating_Floor_Plate_Progenitors
rs6825004	4:77110365	SCARB2	22	C	G	rs6825004_G	G3BP2	-2.49661	0.0153512	-0.0625937	Immature_Dopaminergic_Neurons
rs6476434	9:34046391	UBAP2	42	C	T	rs6476434_C	NOL6	2.49574	0.015385	0.00561959	Early_neuron_Progenitor
rs11658976	17:44866805	WNT3	70	G	A	rs11658976_G	ARL17A	2.49399	0.0154536	0.0171495	Late_neuron_Progenitor
rs4101061	4:77147969	FAM47E	22	A	G	rs4101061_G	CDKL2	-2.49392	0.0154563	-0.0317473	Dopaminergic_Neurons
rs6658353	1:161469054	FCGR2A	2	G	C	rs6658353_C	NDUFS2	-2.49344	0.0154751	-0.0665133	Immature_Dopaminergic_Neurons
rs2904880	16:28944396	CD19	61	C	G	rs2904880_C	SULT1A1	-2.49337	0.015478	-0.0205753	Late_neuron_Progenitor
rs12600861	17:7355621	CHRNB1	66	A	C	rs12600861_C	NDEL1	-2.49155	0.0155498	-0.0303444	Neuroepithelial-like_Cells
rs4653767	1:226916078	ITPKB	5	T	C	rs4653767_C	EPHX1	2.49141	0.0155553	0.0692271	Immature_Dopaminergic_Neurons
rs76949143	7:66009851	GS1-124K5.11	36	T	A	rs76949143_A	RABGEF1	2.49002	0.0156104	0.018161	Dopaminergic_Neurons
rs2269906	17:42294337	UBTF	68	A	C	rs2269906_C	HEXIM2	2.48911	0.0156465	0.0152203	Immature_Dopaminergic_Neurons
rs76763715	1:155205634	GBAP1	1	T	C	rs76763715_C	CKS1B	2.48482	0.0158175	0.0625996	Dopaminergic_Neurons
rs11150601	16:30977799	SETD1A	62	G	A	rs11150601_G	ZNF668	-2.48419	0.0158432	-0.00836065	Early_neuron_Progenitor
rs2904880	16:28944396	CD19	61	C	G	rs2904880_C	NUPR1	2.48384	0.015857	0.195973	Ependymal-like_Cells
rs6476434	9:34046391	UBAP2	42	C	T	rs6476434_C	MYORG	2.4802	0.0160041	0.00481123	Late_neuron_Progenitor
rs13117519	4:114369065	CAMK2D	24	C	T	rs13117519_T	ANK2	-2.47906	0.0160501	-0.063939	Proliferating_Floor_Plate_Progenitors
rs55961674	3:122196892	KPNA1	15	C	T	rs55961674_T	PDIA5	-2.47143	0.0163633	-0.0120104	Dopaminergic_Neurons
rs26431	5:102365794	PAM	27	G	C	rs26431_G	PPIP5K2	-2.47034	0.0164084	-0.0351998	Proliferating_Floor_Plate_Progenitors
rs6825004	4:77110365	SCARB2	22	C	G	rs6825004_G	SCARB2	-2.45468	0.0170696	-0.104205	Ependymal-like_Cells
rs34311866	4:951947	TMEM175	19	T	C	rs34311866_C	MAEA	2.45432	0.0170848	0.0373246	Ependymal-like_Cells
rs12951632	17:40741013	RETREG3	67	T	C	rs12951632_C	ETV4	2.45206	0.0171822	0.0235557	Late_neuron_Progenitor
rs896435	10:15557406	ITGA8	43	C	T	rs896435_C	FAM107B	-2.44885	0.0173217	-0.0955876	Ependymal-like_Cells
rs1293298	8:11712443	CTSB	37	A	C	rs1293298_C	NEIL2	2.44647	0.0174257	0.0268016	Immature_Dopaminergic_Neurons
rs55818311	19:2341047	SPPL2B	76	C	T	rs55818311_C	MKNK2	-2.44395	0.0175361	-0.0315503	Proliferating_Floor_Plate_Progenitors
rs10847864	12:123326598	HIP1R	51	G	T	rs10847864_T	BCL7A	2.44044	0.0176912	0.0428232	Dopaminergic_Neurons
rs77351827	20:6006041	CRLS1	77	C	T	rs77351827_T	GPCPD1	-2.43954	0.0177313	-0.0521392	Early_neuron_Progenitor
rs356182	4:90626111	SNCA	23	G	A	rs356182_G	TIGD2	2.43648	0.0178679	0.00444191	Early_neuron_Progenitor
rs55818311	19:2341047	SPPL2B	76	C	T	rs55818311_C	MKNK2	-2.43561	0.0179067	-0.0230434	Late_neuron_Progenitor
rs620513	8:16697593	FGF20	38	G	T	rs620513_T	SLC7A2	-2.43387	0.0179851	-0.0188974	Dopaminergic_Neurons
rs873786	4:925376	GAK	19	C	T	rs873786_T	UVSSA	2.43119	0.0181058	0.0602218	Neuroepithelial-like_Cells
rs55818311	19:2341047	SPPL2B	76	C	T	rs55818311_C	ZNF555	2.42984	0.0181673	0.010128	Immature_Dopaminergic_Neurons
rs3104783	16:52636242	CASC16	64	C	A	rs3104783_C	CHD9	2.42358	0.0184538	0.0595543	Neuroepithelial-like_Cells
rs55961674	3:122196892	KPNA1	15	C	T	rs55961674_T	IQCB1	-2.42353	0.0184559	-0.0166744	Dopaminergic_Neurons
rs72840788	10:121415685	BAG3	45	G	A	rs72840788_A	FAM45A	-2.42142	0.0185537	-0.0256604	Late_neuron_Progenitor
rs12951632	17:40741013	RETREG3	67	T	C	rs12951632_C	EZH1	2.41921	0.0186561	0.0220958	Immature_Dopaminergic_Neurons
rs55961674	3:122196892	KPNA1	15	C	T	rs55961674_T	WDR5B	-2.41879	0.0186758	-0.00512543	Late_neuron_Progenitor
rs11610045	12:133063768	FBRSL1	52	G	A	rs11610045_A	AC131212.2	2.4178	0.0187217	0.0174042	Neuroepithelial-like_Cells
rs12497850	3:48748989	IP6K2	14	G	T	rs12497850_G	SMARCC1	-2.4135	0.0189236	-0.110798	Proliferating_Floor_Plate_Progenitors
rs4101061	4:77147969	FAM47E	22	A	G	rs4101061_G	USO1	-2.41235	0.018978	-0.06338	Neuroepithelial-like_Cells
rs76949143	7:66009851	GS1-124K5.11	36	T	A	rs76949143_A	TPST1	-2.40943	0.0191165	-0.0821303	Immature_Dopaminergic_Neurons
rs11150601	16:30977799	SETD1A	62	G	A	rs11150601_G	KAT8	2.40776	0.0191958	0.0451954	Dopaminergic_Neurons
rs10847864	12:123326598	HIP1R	51	G	T	rs10847864_T	HIP1R	2.40748	0.0192095	0.018326	Neuroepithelial-like_Cells
rs997368	6:112243291	FYN	33	A	G	rs997368_G	RPF2	2.40553	0.0193029	0.0218221	Proliferating_Floor_Plate_Progenitors
rs11610045	12:133063768	FBRSL1	52	G	A	rs11610045_A	EP400	-2.40526	0.0193156	-0.0276499	Proliferating_Floor_Plate_Progenitors
rs6808178	3:28705690	LINC00693	13	T	C	rs6808178_T	AZI2	-2.40508	0.0193245	-0.0243324	Immature_Dopaminergic_Neurons
rs11150601	16:30977799	SETD1A	62	G	A	rs11150601_G	BCL7C	-2.4046	0.0193474	-0.0699196	Neuroepithelial-like_Cells
rs55961674	3:122196892	KPNA1	15	C	T	rs55961674_T	PARP9	2.40361	0.0193952	0.0211695	Immature_Dopaminergic_Neurons
rs6825004	4:77110365	SCARB2	22	C	G	rs6825004_G	USO1	-2.39859	0.0196385	-0.0595013	Neuroepithelial-like_Cells
rs12497850	3:48748989	IP6K2	14	G	T	rs12497850_G	CDC25A	-2.39771	0.0196813	-0.0204176	Proliferating_Floor_Plate_Progenitors
rs850738	17:42434630	FAM171A2	68	A	G	rs850738_G	DHX8	-2.3952	0.0198041	-0.0170034	Neuroepithelial-like_Cells
rs6854006	4:77198054	FAM47E-STBD1	22	C	T	rs6854006_T	SDAD1	2.39061	0.0200307	0.0236071	Proliferating_Floor_Plate_Progenitors
rs666463	17:76425480	DNAH17	72	A	T	rs666463_T	USP36	2.38622	0.0202494	0.0242254	Dopaminergic_Neurons
rs6658353	1:161469054	FCGR2A	2	G	C	rs6658353_C	NECTIN4	-2.38362	0.0203803	-0.012704	Immature_Dopaminergic_Neurons
rs12600861	17:7355621	CHRNB1	66	A	C	rs12600861_C	NDEL1	-2.38076	0.0205246	-0.00965753	Early_neuron_Progenitor
rs55818311	19:2341047	SPPL2B	76	C	T	rs55818311_C	DAZAP1	-2.38016	0.0205549	-0.0329672	Proliferating_Floor_Plate_Progenitors
rs12600861	17:7355621	CHRNB1	66	A	C	rs12600861_C	NDEL1	-2.37842	0.0206435	-0.0175581	Proliferating_Floor_Plate_Progenitors
rs6825004	4:77110365	SCARB2	22	C	G	rs6825004_G	NAAA	-2.37841	0.0206441	-0.0112659	Dopaminergic_Neurons
rs12951632	17:40741013	RETREG3	67	T	C	rs12951632_C	RETREG3	-2.37737	0.0206971	-0.0271145	Neuroepithelial-like_Cells
rs11150601	16:30977799	SETD1A	62	G	A	rs11150601_G	ARMC5	2.37531	0.0208027	0.00693422	Proliferating_Floor_Plate_Progenitors
rs11158026	14:55348869	GCH1	56	C	T	rs11158026_T	GMFB	2.37151	0.0209981	0.0111113	Early_neuron_Progenitor
rs76763715	1:155205634	GBAP1	1	T	C	rs76763715_C	PMVK	-2.36775	0.0211937	-0.247806	Neuroepithelial-like_Cells
rs62053943	17:43744203	CRHR1	69	C	T	rs62053943_T	ARL17B	2.36756	0.0212036	0.0189957	Neuroepithelial-like_Cells
rs6476434	9:34046391	UBAP2	42	C	T	rs6476434_C	NFX1	2.36596	0.0212875	0.0176678	Late_neuron_Progenitor
rs55961674	3:122196892	KPNA1	15	C	T	rs55961674_T	IQCB1	-2.36584	0.0212938	-0.0181929	Early_neuron_Progenitor
rs55961674	3:122196892	KPNA1	15	C	T	rs55961674_T	SEC22A	-2.36283	0.0214516	-0.00937031	Early_neuron_Progenitor
rs6854006	4:77198054	FAM47E-STBD1	22	C	T	rs6854006_T	FAM47E	2.36267	0.0214604	0.0105695	Late_neuron_Progenitor
rs896435	10:15557406	ITGA8	43	C	T	rs896435_C	RPP38	2.3619	0.0215007	0.0262249	Neuroepithelial-like_Cells
rs850738	17:42434630	FAM171A2	68	A	G	rs850738_G	TMUB2	-2.35631	0.0217981	-0.0245088	Proliferating_Floor_Plate_Progenitors
rs55961674	3:122196892	KPNA1	15	C	T	rs55961674_T	IQCB1	-2.35597	0.0218163	-0.0161648	Late_neuron_Progenitor
rs72840788	10:121415685	BAG3	45	G	A	rs72840788_A	FAM45A	-2.35055	0.022108	-0.0346862	Proliferating_Floor_Plate_Progenitors
rs873786	4:925376	GAK	19	C	T	rs873786_T	FGFRL1	-2.35028	0.0221228	-0.0668529	Early_neuron_Progenitor
rs6808178	3:28705690	LINC00693	13	T	C	rs6808178_T	RBMS3	2.34906	0.0221889	0.0309746	Ependymal-like_Cells
rs10797576	1:232664611	SIPA1L2	6	C	T	rs10797576_T	MAP10	-2.34662	0.0223221	-0.00580653	Late_neuron_Progenitor
rs11658976	17:44866805	WNT3	70	G	A	rs11658976_G	ARL17A	2.34602	0.0223547	0.0169366	Proliferating_Floor_Plate_Progenitors
rs1867598	5:60137959	ELOVL7	26	A	G	rs1867598_G	ERCC8	2.34509	0.0224056	0.0169072	Dopaminergic_Neurons
rs199351	7:23300049	GPNMB	35	A	C	rs199351_C	KLHL7	-2.34394	0.0224687	-0.0176816	Early_neuron_Progenitor
rs11150601	16:30977799	SETD1A	62	G	A	rs11150601_G	STX1B	-2.34324	0.0225076	-0.00710432	Late_neuron_Progenitor
rs1293298	8:11712443	CTSB	37	A	C	rs1293298_C	CTSB	2.34262	0.0225416	0.0817055	Immature_Dopaminergic_Neurons
rs117615688	17:43798308	CRHR1	69	G	A	rs117615688_A	PLEKHM1	2.34065	0.0226505	0.0149968	Immature_Dopaminergic_Neurons
rs76949143	7:66009851	GS1-124K5.11	36	T	A	rs76949143_A	TMEM248	2.33982	0.0226963	0.142684	Neuroepithelial-like_Cells
rs10847864	12:123326598	HIP1R	51	G	T	rs10847864_T	RILPL2	-2.3382	0.0227865	-0.0474015	Ependymal-like_Cells
rs199351	7:23300049	GPNMB	35	A	C	rs199351_C	NUPL2	-2.33791	0.0228027	-0.015037	Early_neuron_Progenitor
rs873786	4:925376	GAK	19	C	T	rs873786_T	PDE6B	2.33719	0.0228427	0.00963511	Dopaminergic_Neurons
rs10748818	10:104015279	GBF1	44	A	G	rs10748818_G	OGA	-2.33643	0.0228853	-0.0948883	Early_neuron_Progenitor
rs55818311	19:2341047	SPPL2B	76	C	T	rs55818311_C	REXO1	-2.33632	0.0228911	-0.00774262	Early_neuron_Progenitor
rs12497850	3:48748989	IP6K2	14	G	T	rs12497850_G	UQCRC1	-2.33571	0.0229252	-0.0578063	Proliferating_Floor_Plate_Progenitors
rs10748818	10:104015279	GBF1	44	A	G	rs10748818_G	CUEDC2	2.33455	0.0229904	0.0986402	Neuroepithelial-like_Cells
rs850738	17:42434630	FAM171A2	68	A	G	rs850738_G	CCDC43	-2.33086	0.0231983	-0.017407	Dopaminergic_Neurons
rs76763715	1:155205634	GBAP1	1	T	C	rs76763715_C	EFNA3	2.32911	0.0232971	0.0870945	Dopaminergic_Neurons
rs10847864	12:123326598	HIP1R	51	G	T	rs10847864_T	HPD	-2.32819	0.0233493	-0.837685	Late_neuron_Progenitor
rs11150601	16:30977799	SETD1A	62	G	A	rs11150601_G	MYLPF	-2.32782	0.0233707	-0.541331	Late_neuron_Progenitor
rs12951632	17:40741013	RETREG3	67	T	C	rs12951632_C	EZH1	2.32768	0.0233787	0.0252319	Dopaminergic_Neurons
rs9568188	13:49927732	CAB39L	53	T	C	rs9568188_C	FNDC3A	-2.32567	0.0234934	-0.057605	Ependymal-like_Cells
rs57891859	2:135464616	TMEM163	10	A	G	rs57891859_G	MGAT5	2.32492	0.0235362	0.0236764	Ependymal-like_Cells
rs11150601	16:30977799	SETD1A	62	G	A	rs11150601_G	C16orf58	2.3211	0.0237559	0.0321029	Neuroepithelial-like_Cells
rs873786	4:925376	GAK	19	C	T	rs873786_T	ZNF595	2.32072	0.023778	0.0211784	Dopaminergic_Neurons
rs11150601	16:30977799	SETD1A	62	G	A	rs11150601_G	AC135048.1	-2.32066	0.0237812	-0.00492182	Early_neuron_Progenitor
rs10748818	10:104015279	GBF1	44	A	G	rs10748818_G	HPS6	2.32014	0.0238113	0.0271161	Neuroepithelial-like_Cells
rs6658353	1:161469054	FCGR2A	2	G	C	rs6658353_C	SDHC	-2.31778	0.0239486	-0.0805909	Neuroepithelial-like_Cells
rs2042477	2:96000943	KCNIP3	8	A	T	rs2042477_A	TMEM127	-2.3171	0.0239878	-0.016097	Proliferating_Floor_Plate_Progenitors
rs62333164	4:170583157	CLCN3	25	G	A	rs62333164_A	PALLD	2.31599	0.0240527	0.108224	Dopaminergic_Neurons
rs117896735	10:121536327	INPP5F	45	G	A	rs117896735_A	SFXN4	2.31357	0.0241947	0.0925658	Neuroepithelial-like_Cells
rs6808178	3:28705690	LINC00693	13	T	C	rs6808178_T	AZI2	-2.31224	0.0242726	-0.0162983	Late_neuron_Progenitor
rs11610045	12:133063768	FBRSL1	52	G	A	rs11610045_A	FBRSL1	2.31154	0.0243136	0.014377	Early_neuron_Progenitor
rs873786	4:925376	GAK	19	C	T	rs873786_T	FGFRL1	-2.30983	0.0244148	-0.0776451	Proliferating_Floor_Plate_Progenitors
rs4101061	4:77147969	FAM47E	22	A	G	rs4101061_G	SEPT11	2.3043	0.0247443	0.0797107	Dopaminergic_Neurons
rs76904798	12:40614434	LRRK2	49	C	T	rs76904798_T	PDZRN4	2.30268	0.0248415	0.0165493	Neuroepithelial-like_Cells
rs26431	5:102365794	PAM	27	G	C	rs26431_G	PPIP5K2	-2.30023	0.0249887	-0.0292239	Early_neuron_Progenitor
rs12951632	17:40741013	RETREG3	67	T	C	rs12951632_C	KRT17	-2.29985	0.0250118	-0.320747	Proliferating_Floor_Plate_Progenitors
rs896435	10:15557406	ITGA8	43	C	T	rs896435_C	SUV39H2	2.2989	0.0250697	0.0107199	Neuroepithelial-like_Cells
rs55818311	19:2341047	SPPL2B	76	C	T	rs55818311_C	NDUFS7	-2.29701	0.025184	-0.042965	Late_neuron_Progenitor
rs199351	7:23300049	GPNMB	35	A	C	rs199351_C	KLHL7	-2.29438	0.0253449	-0.0239989	Late_neuron_Progenitor
rs34025766	4:17968811	LCORL	21	T	A	rs34025766_A	DCAF16	-2.29402	0.0253665	-0.0111057	Early_neuron_Progenitor
rs873786	4:925376	GAK	19	C	T	rs873786_T	DGKQ	2.29383	0.0253781	0.0208295	Neuroepithelial-like_Cells
rs9261484	6:30108683	TRIM40	30	C	T	rs9261484_T	MDC1	-2.29364	0.02539	-0.0225294	Proliferating_Floor_Plate_Progenitors
rs55818311	19:2341047	SPPL2B	76	C	T	rs55818311_C	SPPL2B	-2.29041	0.0255884	-0.0253207	Late_neuron_Progenitor
rs12600861	17:7355621	CHRNB1	66	A	C	rs12600861_C	RPL26	-2.28993	0.0256181	-0.0986986	Ependymal-like_Cells
rs6476434	9:34046391	UBAP2	42	C	T	rs6476434_C	FAM219A	2.28975	0.025629	0.011964	Neuroepithelial-like_Cells
rs2042477	2:96000943	KCNIP3	8	A	T	rs2042477_A	ANKRD36C	-2.28969	0.0256331	-0.0818302	Dopaminergic_Neurons
rs11150601	16:30977799	SETD1A	62	G	A	rs11150601_G	ORAI3	-2.28718	0.0257888	-0.0378129	Ependymal-like_Cells
rs55961674	3:122196892	KPNA1	15	C	T	rs55961674_T	IQCB1	-2.28709	0.0257944	-0.0191279	Immature_Dopaminergic_Neurons
rs199351	7:23300049	GPNMB	35	A	C	rs199351_C	TOMM7	2.28627	0.0258452	0.638131	Ependymal-like_Cells
rs62333164	4:170583157	CLCN3	25	G	A	rs62333164_A	NEK1	2.27882	0.0263126	0.0256977	Proliferating_Floor_Plate_Progenitors
rs2269906	17:42294337	UBTF	68	A	C	rs2269906_C	ASB16-AS1	-2.27645	0.0264625	-0.00727914	Early_neuron_Progenitor
rs3802920	11:133787001	IGSF9B	48	G	T	rs3802920_T	ACAD8	-2.27424	0.0266035	-0.0119166	Late_neuron_Progenitor
rs10797576	1:232664611	SIPA1L2	6	C	T	rs10797576_T	MAP10	-2.27399	0.0266194	-0.00522873	Early_neuron_Progenitor
rs356182	4:90626111	SNCA	23	G	A	rs356182_G	HERC3	2.27254	0.0267123	0.0179253	Immature_Dopaminergic_Neurons
rs11150601	16:30977799	SETD1A	62	G	A	rs11150601_G	TBC1D10B	-2.27171	0.0267657	-0.0214787	Neuroepithelial-like_Cells
rs55818311	19:2341047	SPPL2B	76	C	T	rs55818311_C	CSNK1G2	-2.27159	0.0267734	-0.0247712	Early_neuron_Progenitor
rs11950533	5:134199105	C5orf24	28	C	A	rs11950533_A	UBE2B	2.2681	0.0269981	0.105623	Early_neuron_Progenitor
rs62053943	17:43744203	CRHR1	69	C	T	rs62053943_T	ARHGAP27	-2.26542	0.0271723	-0.0183536	Neuroepithelial-like_Cells
rs12951632	17:40741013	RETREG3	67	T	C	rs12951632_C	STAT3	2.26502	0.027198	0.120302	Immature_Dopaminergic_Neurons
rs12600861	17:7355621	CHRNB1	66	A	C	rs12600861_C	WRAP53	2.26309	0.0273239	0.0124234	Early_neuron_Progenitor
rs11150601	16:30977799	SETD1A	62	G	A	rs11150601_G	HIRIP3	2.26273	0.0273475	0.0114945	Late_neuron_Progenitor
rs61169879	17:59917366	BRIP1	71	C	T	rs61169879_T	AC018628.1	2.26238	0.027371	0.00942871	Proliferating_Floor_Plate_Progenitors
rs117615688	17:43798308	CRHR1	69	G	A	rs117615688_A	LRRC37A4P	-2.26218	0.0273835	-0.016453	Immature_Dopaminergic_Neurons
rs12497850	3:48748989	IP6K2	14	G	T	rs12497850_G	CCDC51	2.26158	0.0274234	0.0302707	Neuroepithelial-like_Cells
rs666463	17:76425480	DNAH17	72	A	T	rs666463_T	PGS1	-2.26119	0.0274485	-0.0109719	Early_neuron_Progenitor
rs12951632	17:40741013	RETREG3	67	T	C	rs12951632_C	PSMC3IP	2.26109	0.0274553	0.00632661	Late_neuron_Progenitor
rs12951632	17:40741013	RETREG3	67	T	C	rs12951632_C	BRCA1	2.25662	0.0277503	0.00628705	Late_neuron_Progenitor
rs4140646	6:27738801	LOC100131289	29	G	A	rs4140646_A	ZNF204P	2.25494	0.0278616	0.0174924	Dopaminergic_Neurons
rs2280104	8:22525980	BIN3	39	T	C	rs2280104_T	C8orf58	2.25034	0.0281694	0.00793185	Dopaminergic_Neurons
rs9261484	6:30108683	TRIM40	30	C	T	rs9261484_T	PRR3	-2.24978	0.028207	-0.00757399	Late_neuron_Progenitor
rs12497850	3:48748989	IP6K2	14	G	T	rs12497850_G	CELSR3	-2.24497	0.0285318	-0.01114	Proliferating_Floor_Plate_Progenitors
rs10847864	12:123326598	HIP1R	51	G	T	rs10847864_T	TCTN2	-2.24208	0.0287291	-0.00552783	Dopaminergic_Neurons
rs11610045	12:133063768	FBRSL1	52	G	A	rs11610045_A	RPS11P5	-2.24122	0.0287882	-0.00773159	Neuroepithelial-like_Cells
rs11150601	16:30977799	SETD1A	62	G	A	rs11150601_G	PYCARD	2.24112	0.0287949	0.018172	Early_neuron_Progenitor
rs117615688	17:43798308	CRHR1	69	G	A	rs117615688_A	KANSL1	2.23867	0.0289629	0.209084	Dopaminergic_Neurons
rs4653767	1:226916078	ITPKB	5	T	C	rs4653767_C	ACBD3	-2.2363	0.0291264	-0.0618457	Immature_Dopaminergic_Neurons
rs9261484	6:30108683	TRIM40	30	C	T	rs9261484_T	RPP21	2.23554	0.0291791	0.00490734	Late_neuron_Progenitor
rs10748818	10:104015279	GBF1	44	A	G	rs10748818_G	BORCS7	2.23537	0.0291911	0.124528	Ependymal-like_Cells
rs62053943	17:43744203	CRHR1	69	C	T	rs62053943_T	MAPT	2.2325	0.0293902	0.0406441	Late_neuron_Progenitor
rs6476434	9:34046391	UBAP2	42	C	T	rs6476434_C	IL11RA	-2.23036	0.0295402	-0.0912122	Proliferating_Floor_Plate_Progenitors
rs55818311	19:2341047	SPPL2B	76	C	T	rs55818311_C	SPPL2B	-2.23013	0.0295559	-0.0453359	Neuroepithelial-like_Cells
rs55818311	19:2341047	SPPL2B	76	C	T	rs55818311_C	NDUFS7	-2.23011	0.0295573	-0.0383	Early_neuron_Progenitor
rs11658976	17:44866805	WNT3	70	G	A	rs11658976_G	ARL17A	2.22958	0.029595	0.0166809	Dopaminergic_Neurons
rs10748818	10:104015279	GBF1	44	A	G	rs10748818_G	LDB1	2.22928	0.029616	0.0324248	Ependymal-like_Cells
rs823118	1:205723572	NUCKS1	4	C	T	rs823118_C	SNRPGP10	2.22626	0.0298284	0.0123184	Proliferating_Floor_Plate_Progenitors
rs11150601	16:30977799	SETD1A	62	G	A	rs11150601_G	ZNF747	-2.22599	0.0298475	-0.00508015	Late_neuron_Progenitor
rs12600861	17:7355621	CHRNB1	66	A	C	rs12600861_C	CHRNB1	2.22455	0.0299495	0.0220082	Late_neuron_Progenitor
rs10513789	3:182760073	MCCC1	18	T	G	rs10513789_G	PARL	-2.22446	0.029956	-0.0307338	Proliferating_Floor_Plate_Progenitors
rs117615688	17:43798308	CRHR1	69	G	A	rs117615688_A	ARL17B	2.22431	0.0299664	0.0322463	Ependymal-like_Cells
rs10748818	10:104015279	GBF1	44	A	G	rs10748818_G	BTRC	2.22191	0.030137	0.0188761	Early_neuron_Progenitor
rs11683001	2:102396963	MAP4K4	9	T	A	rs11683001_A	RNF149	2.2219	0.0301381	0.0158223	Proliferating_Floor_Plate_Progenitors
rs117896735	10:121536327	INPP5F	45	G	A	rs117896735_A	TIAL1	-2.22111	0.0301943	-0.0964424	Dopaminergic_Neurons
rs6497339	16:19277493	SYT17	60	A	T	rs6497339_A	SYT17	-2.21987	0.030283	-0.0669004	Neuroepithelial-like_Cells
rs117615688	17:43798308	CRHR1	69	G	A	rs117615688_A	LRRC37A2	2.21962	0.030301	0.0177203	Proliferating_Floor_Plate_Progenitors
rs12528068	6:72487762	RIMS1	32	C	T	rs12528068_T	RIMS1	-2.21695	0.0304927	-0.00898857	Early_neuron_Progenitor
rs6825004	4:77110365	SCARB2	22	C	G	rs6825004_G	NUP54	-2.21695	0.0304928	-0.00870765	Dopaminergic_Neurons
rs11658976	17:44866805	WNT3	70	G	A	rs11658976_G	ARL17A	2.21415	0.0306954	0.0123242	Early_neuron_Progenitor
rs55818311	19:2341047	SPPL2B	76	C	T	rs55818311_C	LMNB2	2.20637	0.0312632	0.0127579	Immature_Dopaminergic_Neurons
rs117615688	17:43798308	CRHR1	69	G	A	rs117615688_A	KANSL1	2.20514	0.0313544	0.110601	Late_neuron_Progenitor
rs10847864	12:123326598	HIP1R	51	G	T	rs10847864_T	SNRNP35	2.20395	0.031442	0.0288133	Neuroepithelial-like_Cells
rs12497850	3:48748989	IP6K2	14	G	T	rs12497850_G	IP6K2	-2.20169	0.0316095	-0.0649805	Neuroepithelial-like_Cells
rs55818311	19:2341047	SPPL2B	76	C	T	rs55818311_C	UQCR11	2.20158	0.0316179	0.235615	Early_neuron_Progenitor
rs117615688	17:43798308	CRHR1	69	G	A	rs117615688_A	PLEKHM1	-2.20045	0.0317021	-0.0217431	Early_neuron_Progenitor
rs11707416	3:151108965	MED12L	16	T	A	rs11707416_A	EIF2A	2.19774	0.0319046	0.0266581	Immature_Dopaminergic_Neurons
rs7938782	11:10558777	RNF141	46	A	G	rs7938782_G	SBF2-AS1	-2.19675	0.0319788	-0.0147451	Ependymal-like_Cells
rs11950533	5:134199105	C5orf24	28	C	A	rs11950533_A	TCF7	-2.19535	0.0320842	-0.0313826	Immature_Dopaminergic_Neurons
rs850738	17:42434630	FAM171A2	68	A	G	rs850738_G	GRN	-2.19488	0.0321196	-0.112448	Late_neuron_Progenitor
rs823118	1:205723572	NUCKS1	4	C	T	rs823118_C	NUCKS1	2.19436	0.0321593	0.220848	Early_neuron_Progenitor
rs34311866	4:951947	TMEM175	19	T	C	rs34311866_C	PIGG	-2.19434	0.0321609	-0.00857358	Dopaminergic_Neurons
rs12600861	17:7355621	CHRNB1	66	A	C	rs12600861_C	RPL26	-2.19425	0.0321675	-0.0725671	Early_neuron_Progenitor
rs12497850	3:48748989	IP6K2	14	G	T	rs12497850_G	CCDC51	-2.19273	0.0322824	-0.0114052	Proliferating_Floor_Plate_Progenitors
rs1867598	5:60137959	ELOVL7	26	A	G	rs1867598_G	AC122718.1	-2.19105	0.0324099	-0.00909328	Early_neuron_Progenitor
rs6476434	9:34046391	UBAP2	42	C	T	rs6476434_C	FAM219A	2.18997	0.0324918	0.00679372	Late_neuron_Progenitor
rs6854006	4:77198054	FAM47E-STBD1	22	C	T	rs6854006_T	CDKL2	2.18794	0.0326468	0.00864629	Late_neuron_Progenitor
rs2042477	2:96000943	KCNIP3	8	A	T	rs2042477_A	TMEM127	-2.18463	0.0329015	-0.0177185	Immature_Dopaminergic_Neurons
rs4653767	1:226916078	ITPKB	5	T	C	rs4653767_C	PSEN2	2.18249	0.0330664	0.0155849	Neuroepithelial-like_Cells
rs76116224	2:18147848	KCNS3	7	A	T	rs76116224_T	KCNS3	-2.18229	0.0330819	-0.110671	Early_neuron_Progenitor
rs10847864	12:123326598	HIP1R	51	G	T	rs10847864_T	B3GNT4	2.17467	0.0336766	0.0151667	Dopaminergic_Neurons
rs72840788	10:121415685	BAG3	45	G	A	rs72840788_A	RGS10	2.17432	0.033704	0.0806434	Proliferating_Floor_Plate_Progenitors
rs11150601	16:30977799	SETD1A	62	G	A	rs11150601_G	ALDOA	2.17417	0.0337158	0.00921475	Dopaminergic_Neurons
rs10847864	12:123326598	HIP1R	51	G	T	rs10847864_T	HPD	-2.17409	0.033722	-0.403438	Proliferating_Floor_Plate_Progenitors
rs11950533	5:134199105	C5orf24	28	C	A	rs11950533_A	PCBD2	-2.17405	0.0337249	-0.0122141	Late_neuron_Progenitor
rs2269906	17:42294337	UBTF	68	A	C	rs2269906_C	HDAC5	2.17219	0.0338713	0.0248431	Neuroepithelial-like_Cells
rs10748818	10:104015279	GBF1	44	A	G	rs10748818_G	BORCS7	2.17115	0.033954	0.0943589	Neuroepithelial-like_Cells
rs2904880	16:28944396	CD19	61	C	G	rs2904880_C	NFATC2IP	2.16726	0.0342633	0.0225391	Dopaminergic_Neurons
rs12951632	17:40741013	RETREG3	67	T	C	rs12951632_C	BRCA1	2.16565	0.0343917	0.0112371	Neuroepithelial-like_Cells
rs55818311	19:2341047	SPPL2B	76	C	T	rs55818311_C	DAZAP1	-2.16339	0.0345736	-0.0267377	Neuroepithelial-like_Cells
rs2042477	2:96000943	KCNIP3	8	A	T	rs2042477_A	ZNF514	-2.16325	0.0345846	-0.0163116	Dopaminergic_Neurons
rs6500328	16:50736656	NOD2	63	A	G	rs6500328_G	HNRNPA1P48	2.16208	0.0346789	0.00573115	Dopaminergic_Neurons
rs2042477	2:96000943	KCNIP3	8	A	T	rs2042477_A	TMEM127	-2.16157	0.0347198	-0.0100176	Late_neuron_Progenitor
rs10748818	10:104015279	GBF1	44	A	G	rs10748818_G	OGA	-2.16062	0.0347964	-0.193828	Dopaminergic_Neurons
rs10748818	10:104015279	GBF1	44	A	G	rs10748818_G	OGA	-2.15929	0.0349049	-0.092304	Proliferating_Floor_Plate_Progenitors
rs2248244	21:38852361	DYRK1A	78	G	A	rs2248244_A	ERG	2.15826	0.0349879	0.014875	Late_neuron_Progenitor
rs13117519	4:114369065	CAMK2D	24	C	T	rs13117519_T	CAMK2D	-2.15737	0.0350609	-0.0631822	Early_neuron_Progenitor
rs6854006	4:77198054	FAM47E-STBD1	22	C	T	rs6854006_T	SDAD1	-2.15588	0.0351821	-0.031596	Ependymal-like_Cells
rs199351	7:23300049	GPNMB	35	A	C	rs199351_C	FAM221A	-2.15516	0.0352406	-0.0219226	Immature_Dopaminergic_Neurons
rs2280104	8:22525980	BIN3	39	T	C	rs2280104_T	R3HCC1	-2.154	0.0353359	-0.0306868	Proliferating_Floor_Plate_Progenitors
rs55818311	19:2341047	SPPL2B	76	C	T	rs55818311_C	MKNK2	-2.15394	0.035341	-0.0178163	Dopaminergic_Neurons
rs199351	7:23300049	GPNMB	35	A	C	rs199351_C	NUPL2	-2.15319	0.0354025	-0.0128432	Late_neuron_Progenitor
rs117615688	17:43798308	CRHR1	69	G	A	rs117615688_A	HEXIM1	2.15237	0.0354695	0.05453	Immature_Dopaminergic_Neurons
rs11557080	1:205737739	RAB29	4	G	A	rs11557080_A	MAPKAPK2	2.15152	0.0355397	0.0407998	Neuroepithelial-like_Cells
rs10748818	10:104015279	GBF1	44	A	G	rs10748818_G	LDB1	2.15132	0.0355566	0.0319735	Immature_Dopaminergic_Neurons
rs666463	17:76425480	DNAH17	72	A	T	rs666463_T	PGS1	-2.14895	0.0357523	-0.00933743	Late_neuron_Progenitor
rs11658976	17:44866805	WNT3	70	G	A	rs11658976_G	WNT3	-2.14871	0.0357721	-0.0094724	Dopaminergic_Neurons
rs12497850	3:48748989	IP6K2	14	G	T	rs12497850_G	IP6K2	-2.14808	0.0358243	-0.0358763	Early_neuron_Progenitor
rs10513789	3:182760073	MCCC1	18	T	G	rs10513789_G	PARL	-2.14801	0.0358301	-0.0191497	Late_neuron_Progenitor
rs12497850	3:48748989	IP6K2	14	G	T	rs12497850_G	UQCRC1	-2.14744	0.0358772	-0.0297063	Late_neuron_Progenitor
rs11707416	3:151108965	MED12L	16	T	A	rs11707416_A	SERP1	2.14659	0.035948	0.243291	Late_neuron_Progenitor
rs26431	5:102365794	PAM	27	G	C	rs26431_G	GIN1	2.14168	0.0363587	0.0141053	Neuroepithelial-like_Cells
rs6497339	16:19277493	SYT17	60	A	T	rs6497339_A	ITPRIPL2	-2.14138	0.0363838	-0.021569	Early_neuron_Progenitor
rs6476434	9:34046391	UBAP2	42	C	T	rs6476434_C	AL353795.3	2.13859	0.0366192	0.00804438	Late_neuron_Progenitor
rs2904880	16:28944396	CD19	61	C	G	rs2904880_C	SEZ6L2	2.13851	0.0366265	0.0713907	Neuroepithelial-like_Cells
rs117896735	10:121536327	INPP5F	45	G	A	rs117896735_A	RPL17P36	2.13804	0.0366663	0.0147849	Proliferating_Floor_Plate_Progenitors
rs823118	1:205723572	NUCKS1	4	C	T	rs823118_C	RAB29	-2.1378	0.0366863	-0.0256207	Neuroepithelial-like_Cells
rs62053943	17:43744203	CRHR1	69	C	T	rs62053943_T	HEXIM2	2.13363	0.0370412	0.0294385	Ependymal-like_Cells
rs850738	17:42434630	FAM171A2	68	A	G	rs850738_G	RUNDC3A	2.13347	0.0370545	0.00722724	Late_neuron_Progenitor
rs76116224	2:18147848	KCNS3	7	A	T	rs76116224_T	KCNS3	-2.13279	0.037113	-0.0184736	Dopaminergic_Neurons
rs12951632	17:40741013	RETREG3	67	T	C	rs12951632_C	EZH1	2.13176	0.0372015	0.010506	Early_neuron_Progenitor
rs997368	6:112243291	FYN	33	A	G	rs997368_G	TUBE1	-2.12906	0.0374333	-0.0214782	Dopaminergic_Neurons
rs10748818	10:104015279	GBF1	44	A	G	rs10748818_G	MFSD13A	2.12735	0.0375809	0.013216	Dopaminergic_Neurons
rs2280104	8:22525980	BIN3	39	T	C	rs2280104_T	CCAR2	-2.12667	0.0376403	-0.0108818	Early_neuron_Progenitor
rs11150601	16:30977799	SETD1A	62	G	A	rs11150601_G	FUS	-2.12656	0.0376497	-0.141419	Dopaminergic_Neurons
rs12283611	11:83487277	DLG2	47	C	A	rs12283611_A	PCF11-AS1	2.12272	0.0379835	0.0269769	Ependymal-like_Cells
rs61169879	17:59917366	BRIP1	71	C	T	rs61169879_T	MED13	2.12196	0.0380498	0.045483	Proliferating_Floor_Plate_Progenitors
rs873786	4:925376	GAK	19	C	T	rs873786_T	TMEM175	-2.12181	0.0380631	-0.0364943	Neuroepithelial-like_Cells
rs11950533	5:134199105	C5orf24	28	C	A	rs11950533_A	CDKL3	2.12135	0.038104	0.0156152	Early_neuron_Progenitor
rs6825004	4:77110365	SCARB2	22	C	G	rs6825004_G	FAM47E	-2.12123	0.0381139	-0.00951142	Proliferating_Floor_Plate_Progenitors
rs12600861	17:7355621	CHRNB1	66	A	C	rs12600861_C	MPDU1	2.12077	0.0381543	0.0217993	Neuroepithelial-like_Cells
rs1867598	5:60137959	ELOVL7	26	A	G	rs1867598_G	NDUFAF2	-2.12024	0.0382009	-0.0339131	Late_neuron_Progenitor
rs6476434	9:34046391	UBAP2	42	C	T	rs6476434_C	GALT	-2.11592	0.0385815	-0.0154973	Dopaminergic_Neurons
rs8087969	18:48683589	MEX3C	75	T	G	rs8087969_G	ME2	2.11325	0.038819	0.0296943	Neuroepithelial-like_Cells
rs55961674	3:122196892	KPNA1	15	C	T	rs55961674_T	DIRC2	2.11304	0.0388378	0.0228026	Proliferating_Floor_Plate_Progenitors
rs12600861	17:7355621	CHRNB1	66	A	C	rs12600861_C	PITPNM3	-2.11199	0.0389311	-0.0178272	Dopaminergic_Neurons
rs9568188	13:49927732	CAB39L	53	T	C	rs9568188_C	SETDB2	-2.10986	0.0391212	-0.00369056	Early_neuron_Progenitor
rs11150601	16:30977799	SETD1A	62	G	A	rs11150601_G	PPP4C	-2.10838	0.0392546	-0.0514509	Early_neuron_Progenitor
rs4653767	1:226916078	ITPKB	5	T	C	rs4653767_C	SDE2	-2.10527	0.0395351	-0.0101253	Early_neuron_Progenitor
rs34025766	4:17968811	LCORL	21	T	A	rs34025766_A	FAM184B	2.10508	0.0395523	0.0334463	Dopaminergic_Neurons
rs76763715	1:155205634	GBAP1	1	T	C	rs76763715_C	CKS1B	2.1049	0.039568	0.105096	Late_neuron_Progenitor
rs11658976	17:44866805	WNT3	70	G	A	rs11658976_G	ARL17A	2.10345	0.0396996	0.0166286	Immature_Dopaminergic_Neurons
rs6497339	16:19277493	SYT17	60	A	T	rs6497339_A	TMC5	-2.10319	0.0397235	-0.204932	Neuroepithelial-like_Cells
rs2248244	21:38852361	DYRK1A	78	G	A	rs2248244_A	RIPPLY3	2.10242	0.0397932	0.0397981	Early_neuron_Progenitor
rs6658353	1:161469054	FCGR2A	2	G	C	rs6658353_C	SDHC	-2.10242	0.0397933	-0.0682322	Immature_Dopaminergic_Neurons
rs10513789	3:182760073	MCCC1	18	T	G	rs10513789_G	MCCC1	-2.10109	0.0399145	-0.014156	Proliferating_Floor_Plate_Progenitors
rs11150601	16:30977799	SETD1A	62	G	A	rs11150601_G	PHKG2	2.10099	0.0399235	0.00998858	Late_neuron_Progenitor
rs11150601	16:30977799	SETD1A	62	G	A	rs11150601_G	MYLPF	-2.0996	0.040051	-0.0820649	Early_neuron_Progenitor
rs62053943	17:43744203	CRHR1	69	C	T	rs62053943_T	KANSL1	2.09854	0.0401479	0.0709188	Neuroepithelial-like_Cells
rs4101061	4:77147969	FAM47E	22	A	G	rs4101061_G	G3BP2	2.09675	0.0403117	0.0351962	Early_neuron_Progenitor
rs10748818	10:104015279	GBF1	44	A	G	rs10748818_G	WBP1L	2.09663	0.0403234	0.0603415	Ependymal-like_Cells
rs6500328	16:50736656	NOD2	63	A	G	rs6500328_G	HNRNPA1P48	2.09526	0.0404496	0.00644034	Early_neuron_Progenitor
rs9261484	6:30108683	TRIM40	30	C	T	rs9261484_T	PPP1R10	-2.09405	0.0405614	-0.032952	Dopaminergic_Neurons
rs55818311	19:2341047	SPPL2B	76	C	T	rs55818311_C	C19orf25	-2.09025	0.040914	-0.0256406	Proliferating_Floor_Plate_Progenitors
rs12497850	3:48748989	IP6K2	14	G	T	rs12497850_G	LAMB2	2.08943	0.0409906	0.0466974	Late_neuron_Progenitor
rs6497339	16:19277493	SYT17	60	A	T	rs6497339_A	RPS15A	2.08817	0.0411084	1.07455	Late_neuron_Progenitor
rs2280104	8:22525980	BIN3	39	T	C	rs2280104_T	SLC25A37	2.08753	0.0411676	0.0480407	Dopaminergic_Neurons
rs4653767	1:226916078	ITPKB	5	T	C	rs4653767_C	SRP9	2.08644	0.0412706	0.150513	Late_neuron_Progenitor
rs12497850	3:48748989	IP6K2	14	G	T	rs12497850_G	IP6K2	-2.08641	0.0412725	-0.0449645	Late_neuron_Progenitor
rs55818311	19:2341047	SPPL2B	76	C	T	rs55818311_C	LSM7	-2.08568	0.0413413	-0.08354	Early_neuron_Progenitor
rs12600861	17:7355621	CHRNB1	66	A	C	rs12600861_C	TRAPPC1	2.08513	0.0413935	0.115788	Neuroepithelial-like_Cells
rs6658353	1:161469054	FCGR2A	2	G	C	rs6658353_C	F11R	-2.08398	0.0415016	-0.0394614	Neuroepithelial-like_Cells
rs11150601	16:30977799	SETD1A	62	G	A	rs11150601_G	PPP4C	-2.08312	0.0415824	-0.0627419	Neuroepithelial-like_Cells
rs823118	1:205723572	NUCKS1	4	C	T	rs823118_C	DSTYK	-2.08054	0.0418272	-0.0223272	Immature_Dopaminergic_Neurons
rs11150601	16:30977799	SETD1A	62	G	A	rs11150601_G	TMEM219	-2.07998	0.0418808	-0.110851	Ependymal-like_Cells
rs12497850	3:48748989	IP6K2	14	G	T	rs12497850_G	NCKIPSD	-2.07976	0.0419014	-0.0101139	Immature_Dopaminergic_Neurons
rs34311866	4:951947	TMEM175	19	T	C	rs34311866_C	ZNF595	-2.07962	0.0419147	-0.0120243	Neuroepithelial-like_Cells
rs11150601	16:30977799	SETD1A	62	G	A	rs11150601_G	FBXL19	-2.07943	0.0419324	-0.00524888	Late_neuron_Progenitor
rs55961674	3:122196892	KPNA1	15	C	T	rs55961674_T	DIRC2	2.07895	0.0419782	0.013303	Immature_Dopaminergic_Neurons
rs62333164	4:170583157	CLCN3	25	G	A	rs62333164_A	HPF1	-2.07877	0.0419958	-0.0427134	Dopaminergic_Neurons
rs76763715	1:155205634	GBAP1	1	T	C	rs76763715_C	ASH1L	-2.07817	0.0420526	-0.301414	Ependymal-like_Cells
rs9568188	13:49927732	CAB39L	53	T	C	rs9568188_C	PHF11	2.07401	0.0424515	0.0190969	Neuroepithelial-like_Cells
rs12951632	17:40741013	RETREG3	67	T	C	rs12951632_C	RAMP2-AS1	2.0722	0.0426258	0.0131763	Dopaminergic_Neurons
rs2269906	17:42294337	UBTF	68	A	C	rs2269906_C	SLC25A39	2.07195	0.0426499	0.00839698	Dopaminergic_Neurons
rs7938782	11:10558777	RNF141	46	A	G	rs7938782_G	ZBED5	-2.06976	0.042862	-0.032899	Neuroepithelial-like_Cells
rs6500328	16:50736656	NOD2	63	A	G	rs6500328_G	ZNF423	2.06921	0.0429157	0.0143128	Dopaminergic_Neurons
rs11658976	17:44866805	WNT3	70	G	A	rs11658976_G	KPNB1	2.06918	0.0429187	0.0556714	Early_neuron_Progenitor
rs76763715	1:155205634	GBAP1	1	T	C	rs76763715_C	LMNA	2.06873	0.0429626	0.337008	Immature_Dopaminergic_Neurons
rs11950533	5:134199105	C5orf24	28	C	A	rs11950533_A	DDX46	-2.06675	0.043155	-0.123157	Late_neuron_Progenitor
rs26431	5:102365794	PAM	27	G	C	rs26431_G	GIN1	2.0651	0.0433165	0.00816874	Early_neuron_Progenitor
rs62053943	17:43744203	CRHR1	69	C	T	rs62053943_T	MAPT	2.06477	0.043349	0.039542	Neuroepithelial-like_Cells
rs12600861	17:7355621	CHRNB1	66	A	C	rs12600861_C	ATP1B2	-2.0638	0.0434442	-0.00889764	Neuroepithelial-like_Cells
rs9261484	6:30108683	TRIM40	30	C	T	rs9261484_T	HLA-A	2.06323	0.0435	0.415227	Immature_Dopaminergic_Neurons
rs10847864	12:123326598	HIP1R	51	G	T	rs10847864_T	RILPL1	2.06239	0.0435823	0.0187394	Dopaminergic_Neurons
rs823118	1:205723572	NUCKS1	4	C	T	rs823118_C	CDK18	2.06101	0.0437188	0.00535473	Late_neuron_Progenitor
rs62333164	4:170583157	CLCN3	25	G	A	rs62333164_A	CLCN3	2.06014	0.0438046	0.0745305	Dopaminergic_Neurons
rs6854006	4:77198054	FAM47E-STBD1	22	C	T	rs6854006_T	CDKL2	2.0593	0.0438874	0.0131224	Immature_Dopaminergic_Neurons
rs11150601	16:30977799	SETD1A	62	G	A	rs11150601_G	BCL7C	-2.05727	0.0440889	-0.0269274	Dopaminergic_Neurons
rs12600861	17:7355621	CHRNB1	66	A	C	rs12600861_C	AC104581.4	-2.05707	0.0441084	-0.00543495	Dopaminergic_Neurons
rs12497850	3:48748989	IP6K2	14	G	T	rs12497850_G	TCTA	-2.05667	0.0441487	-0.0254059	Neuroepithelial-like_Cells
rs34025766	4:17968811	LCORL	21	T	A	rs34025766_A	DCAF16	-2.05656	0.0441598	-0.0111635	Late_neuron_Progenitor
rs117615688	17:43798308	CRHR1	69	G	A	rs117615688_A	KANSL1-AS1	2.05333	0.0444821	0.105274	Ependymal-like_Cells
rs11150601	16:30977799	SETD1A	62	G	A	rs11150601_G	ZNF771	-2.05289	0.0445267	-0.0303878	Ependymal-like_Cells
rs1293298	8:11712443	CTSB	37	A	C	rs1293298_C	XKR6	2.05146	0.0446698	0.0181323	Immature_Dopaminergic_Neurons
rs11658976	17:44866805	WNT3	70	G	A	rs11658976_G	NPEPPS	2.0505	0.0447664	0.0276495	Late_neuron_Progenitor
rs55818311	19:2341047	SPPL2B	76	C	T	rs55818311_C	ZNF77	-2.04931	0.0448862	-0.0235978	Ependymal-like_Cells
rs34025766	4:17968811	LCORL	21	T	A	rs34025766_A	QDPR	2.04846	0.0449722	0.0124789	Late_neuron_Progenitor
rs12600861	17:7355621	CHRNB1	66	A	C	rs12600861_C	SENP3	2.04749	0.045071	0.00572408	Early_neuron_Progenitor
rs26431	5:102365794	PAM	27	G	C	rs26431_G	PPIP5K2	-2.04738	0.0450816	-0.023948	Late_neuron_Progenitor
rs6658353	1:161469054	FCGR2A	2	G	C	rs6658353_C	F11R	-2.04736	0.0450836	-0.0235354	Immature_Dopaminergic_Neurons
rs12528068	6:72487762	RIMS1	32	C	T	rs12528068_T	OGFRL1	-2.04668	0.0451523	-0.0292698	Ependymal-like_Cells
rs11150601	16:30977799	SETD1A	62	G	A	rs11150601_G	ZNF771	-2.04653	0.0451682	-0.029453	Proliferating_Floor_Plate_Progenitors
rs55818311	19:2341047	SPPL2B	76	C	T	rs55818311_C	PCSK4	-2.04509	0.0453142	-0.00451903	Dopaminergic_Neurons
rs55961674	3:122196892	KPNA1	15	C	T	rs55961674_T	DIRC2	2.04447	0.0453777	0.037224	Ependymal-like_Cells
rs4653767	1:226916078	ITPKB	5	T	C	rs4653767_C	ZNF678	-2.04254	0.0455744	-0.0137708	Dopaminergic_Neurons
rs117896735	10:121536327	INPP5F	45	G	A	rs117896735_A	EIF3A	-2.04229	0.0455998	-0.315806	Ependymal-like_Cells
rs77351827	20:6006041	CRLS1	77	C	T	rs77351827_T	GPCPD1	-2.0412	0.0457116	-0.0406927	Proliferating_Floor_Plate_Progenitors
rs850738	17:42434630	FAM171A2	68	A	G	rs850738_G	DHX8	2.04086	0.0457467	0.0130412	Immature_Dopaminergic_Neurons
rs6476434	9:34046391	UBAP2	42	C	T	rs6476434_C	AL353795.3	2.04024	0.0458106	0.0100951	Proliferating_Floor_Plate_Progenitors
rs4101061	4:77147969	FAM47E	22	A	G	rs4101061_G	CCNG2	2.0382	0.0460206	0.0301189	Dopaminergic_Neurons
rs62053943	17:43744203	CRHR1	69	C	T	rs62053943_T	PLCD3	-2.03672	0.0461736	-0.0425557	Ependymal-like_Cells
rs11658976	17:44866805	WNT3	70	G	A	rs11658976_G	ARL17A	2.03622	0.0462255	0.0156346	Neuroepithelial-like_Cells
rs34311866	4:951947	TMEM175	19	T	C	rs34311866_C	MAEA	2.03355	0.0465024	0.022186	Proliferating_Floor_Plate_Progenitors
rs199351	7:23300049	GPNMB	35	A	C	rs199351_C	NUPL2	-2.03293	0.0465668	-0.0178241	Dopaminergic_Neurons
rs12497850	3:48748989	IP6K2	14	G	T	rs12497850_G	LAMB2	2.03276	0.0465845	0.0540283	Early_neuron_Progenitor
rs10748818	10:104015279	GBF1	44	A	G	rs10748818_G	POLL	2.03255	0.046607	0.0333733	Ependymal-like_Cells
rs823118	1:205723572	NUCKS1	4	C	T	rs823118_C	NUAK2	-2.03149	0.046717	-0.0108576	Ependymal-like_Cells
rs10847864	12:123326598	HIP1R	51	G	T	rs10847864_T	VPS33A	2.03061	0.0468095	0.0126053	Dopaminergic_Neurons
rs11158026	14:55348869	GCH1	56	C	T	rs11158026_T	MAPK1IP1L	-2.02973	0.0469021	-0.0526843	Neuroepithelial-like_Cells
rs6497339	16:19277493	SYT17	60	A	T	rs6497339_A	CLEC19A	-2.02839	0.0470425	-0.0211263	Late_neuron_Progenitor
rs6500328	16:50736656	NOD2	63	A	G	rs6500328_G	ZNF423	2.02686	0.0472039	0.0156165	Early_neuron_Progenitor
rs62053943	17:43744203	CRHR1	69	C	T	rs62053943_T	GJC1	2.0262	0.0472734	0.0164046	Ependymal-like_Cells
rs2269906	17:42294337	UBTF	68	A	C	rs2269906_C	GFAP	2.0241	0.0474948	0.0405577	Late_neuron_Progenitor
rs11150601	16:30977799	SETD1A	62	G	A	rs11150601_G	YPEL3	2.0236	0.0475485	0.0572743	Neuroepithelial-like_Cells
rs199351	7:23300049	GPNMB	35	A	C	rs199351_C	NUPL2	-2.01968	0.0479659	-0.0179007	Proliferating_Floor_Plate_Progenitors
rs76763715	1:155205634	GBAP1	1	T	C	rs76763715_C	HAX1	-2.01757	0.0481919	-0.187282	Early_neuron_Progenitor
rs8087969	18:48683589	MEX3C	75	T	G	rs8087969_G	CFAP53	2.01462	0.0485098	0.171306	Ependymal-like_Cells
rs6476434	9:34046391	UBAP2	42	C	T	rs6476434_C	NOL6	2.0146	0.0485114	0.0114671	Ependymal-like_Cells
rs117896735	10:121536327	INPP5F	45	G	A	rs117896735_A	BAG3	2.01416	0.048559	0.0339714	Immature_Dopaminergic_Neurons
rs199351	7:23300049	GPNMB	35	A	C	rs199351_C	TOMM7	2.01385	0.0485929	0.277916	Immature_Dopaminergic_Neurons
rs76949143	7:66009851	GS1-124K5.11	36	T	A	rs76949143_A	STAG3L4	-2.01215	0.0487773	-0.0402707	Neuroepithelial-like_Cells
rs4101061	4:77147969	FAM47E	22	A	G	rs4101061_G	THAP6	2.01102	0.0488995	0.0113957	Immature_Dopaminergic_Neurons
rs4653767	1:226916078	ITPKB	5	T	C	rs4653767_C	LEFTY2	2.01046	0.0489608	0.314303	Early_neuron_Progenitor
rs10847864	12:123326598	HIP1R	51	G	T	rs10847864_T	TMED2	2.00969	0.0490446	0.0408091	Dopaminergic_Neurons
rs11610045	12:133063768	FBRSL1	52	G	A	rs11610045_A	GOLGA3	-2.00763	0.0492694	-0.050447	Ependymal-like_Cells
rs1867598	5:60137959	ELOVL7	26	A	G	rs1867598_G	SMIM15	-2.00735	0.0492996	-0.031948	Immature_Dopaminergic_Neurons
rs34311866	4:951947	TMEM175	19	T	C	rs34311866_C	SLBP	2.00512	0.0495445	0.0628744	Proliferating_Floor_Plate_Progenitors
rs2904880	16:28944396	CD19	61	C	G	rs2904880_C	KCTD13	2.00409	0.0496581	0.0106975	Proliferating_Floor_Plate_Progenitors
rs117615688	17:43798308	CRHR1	69	G	A	rs117615688_A	FMNL1	-2.00284	0.0497958	-0.0287786	Immature_Dopaminergic_Neurons
rs2042477	2:96000943	KCNIP3	8	A	T	rs2042477_A	TMEM127	-2.00247	0.0498366	-0.0108903	Dopaminergic_Neurons
rs76763715	1:155205634	GBAP1	1	T	C	rs76763715_C	KCNN3	-2.00188	0.0499021	-0.170455	Neuroepithelial-like_Cells
rs12951632	17:40741013	RETREG3	67	T	C	rs12951632_C	ARL4D	2.00122	0.0499749	0.15362	Neuroepithelial-like_Cells
rs11150601	16:30977799	SETD1A	62	G	A	rs11150601_G	ZNF771	-2.00056	0.0500482	-0.0184005	Immature_Dopaminergic_Neurons
rs34025766	4:17968811	LCORL	21	T	A	rs34025766_A	DCAF16	-1.99994	0.050117	-0.0208502	Proliferating_Floor_Plate_Progenitors
rs4101061	4:77147969	FAM47E	22	A	G	rs4101061_G	CCNI	1.99858	0.0502686	0.359378	Neuroepithelial-like_Cells
rs10847864	12:123326598	HIP1R	51	G	T	rs10847864_T	MPHOSPH9	-1.99825	0.0503047	-0.0128917	Dopaminergic_Neurons
rs1867598	5:60137959	ELOVL7	26	A	G	rs1867598_G	AC122718.1	-1.99755	0.0503826	-0.0093065	Late_neuron_Progenitor
rs1867598	5:60137959	ELOVL7	26	A	G	rs1867598_G	ZSWIM6	-1.9972	0.0504226	-0.0582689	Neuroepithelial-like_Cells
rs73038319	3:18361759	SATB1	12	A	C	rs73038319_C	SATB1	1.99628	0.0505252	0.0859639	Neuroepithelial-like_Cells
rs6497339	16:19277493	SYT17	60	A	T	rs6497339_A	SYT17	-1.99395	0.0507866	-0.065833	Early_neuron_Progenitor
rs62053943	17:43744203	CRHR1	69	C	T	rs62053943_T	PLCD3	-1.99329	0.0508602	-0.0272688	Proliferating_Floor_Plate_Progenitors
rs873786	4:925376	GAK	19	C	T	rs873786_T	MYL5	-1.99206	0.0509989	-0.015108	Dopaminergic_Neurons
rs12951632	17:40741013	RETREG3	67	T	C	rs12951632_C	HSD17B1	-1.99142	0.0510714	-0.0104255	Early_neuron_Progenitor
rs12951632	17:40741013	RETREG3	67	T	C	rs12951632_C	NBR2	1.99138	0.0510752	0.00817951	Proliferating_Floor_Plate_Progenitors
rs62053943	17:43744203	CRHR1	69	C	T	rs62053943_T	CCDC43	1.98944	0.0512951	0.0138803	Late_neuron_Progenitor
rs2280104	8:22525980	BIN3	39	T	C	rs2280104_T	CCAR2	-1.98925	0.0513166	-0.0147032	Proliferating_Floor_Plate_Progenitors
rs12497850	3:48748989	IP6K2	14	G	T	rs12497850_G	SLC25A20	-1.98923	0.0513185	-0.0114046	Neuroepithelial-like_Cells
rs55961674	3:122196892	KPNA1	15	C	T	rs55961674_T	DIRC2	1.9886	0.0513903	0.0235981	Early_neuron_Progenitor
rs11658976	17:44866805	WNT3	70	G	A	rs11658976_G	KANSL1	1.98662	0.0516154	0.0528021	Neuroepithelial-like_Cells
rs34025766	4:17968811	LCORL	21	T	A	rs34025766_A	MED28	-1.98614	0.0516693	-0.0370217	Proliferating_Floor_Plate_Progenitors
rs199351	7:23300049	GPNMB	35	A	C	rs199351_C	CCDC126	-1.98507	0.0517918	-0.00708878	Early_neuron_Progenitor
rs2904880	16:28944396	CD19	61	C	G	rs2904880_C	SULT1A1	-1.98187	0.052159	-0.0160552	Proliferating_Floor_Plate_Progenitors
rs10847864	12:123326598	HIP1R	51	G	T	rs10847864_T	KMT5A	1.98116	0.0522405	0.0158024	Dopaminergic_Neurons
rs11150601	16:30977799	SETD1A	62	G	A	rs11150601_G	FAM57B	1.97994	0.0523805	0.0248759	Proliferating_Floor_Plate_Progenitors
rs12600861	17:7355621	CHRNB1	66	A	C	rs12600861_C	RPL26	-1.97981	0.0523953	-0.0453112	Immature_Dopaminergic_Neurons
rs6658353	1:161469054	FCGR2A	2	G	C	rs6658353_C	OLFML2B	1.97806	0.0525974	0.0504483	Late_neuron_Progenitor
rs823118	1:205723572	NUCKS1	4	C	T	rs823118_C	SNRPGP10	1.9775	0.0526631	0.00654722	Late_neuron_Progenitor
rs12951632	17:40741013	RETREG3	67	T	C	rs12951632_C	NBR1	1.97744	0.0526692	0.0244956	Late_neuron_Progenitor
rs62333164	4:170583157	CLCN3	25	G	A	rs62333164_A	SH3RF1	-1.97743	0.0526704	-0.0459667	Ependymal-like_Cells
rs55818311	19:2341047	SPPL2B	76	C	T	rs55818311_C	SPPL2B	-1.97723	0.0526939	-0.0225492	Dopaminergic_Neurons
rs55961674	3:122196892	KPNA1	15	C	T	rs55961674_T	SEC22A	-1.9756	0.0528834	-0.0158666	Proliferating_Floor_Plate_Progenitors
rs12600861	17:7355621	CHRNB1	66	A	C	rs12600861_C	PHF23	1.97457	0.0530026	0.0187279	Proliferating_Floor_Plate_Progenitors
rs873786	4:925376	GAK	19	C	T	rs873786_T	ZNF595	1.97404	0.0530655	0.0150211	Immature_Dopaminergic_Neurons
rs2248244	21:38852361	DYRK1A	78	G	A	rs2248244_A	RIPPLY3	1.9728	0.0532095	0.0814074	Ependymal-like_Cells
rs873786	4:925376	GAK	19	C	T	rs873786_T	SPON2	-1.97246	0.0532496	-0.0765991	Neuroepithelial-like_Cells
rs12497850	3:48748989	IP6K2	14	G	T	rs12497850_G	KLHDC8B	-1.97157	0.0533538	-0.0759835	Early_neuron_Progenitor
rs12951632	17:40741013	RETREG3	67	T	C	rs12951632_C	KRT17	-1.96825	0.0537435	-0.0738616	Early_neuron_Progenitor
rs12600861	17:7355621	CHRNB1	66	A	C	rs12600861_C	WRAP53	1.96564	0.0540524	0.0141907	Proliferating_Floor_Plate_Progenitors
rs11950533	5:134199105	C5orf24	28	C	A	rs11950533_A	TCF7	-1.96555	0.054063	-0.0281058	Early_neuron_Progenitor
rs12600861	17:7355621	CHRNB1	66	A	C	rs12600861_C	RPL26	-1.96546	0.0540736	-0.0864252	Late_neuron_Progenitor
rs55961674	3:122196892	KPNA1	15	C	T	rs55961674_T	PARP14	1.96519	0.0541057	0.0251536	Immature_Dopaminergic_Neurons
rs873786	4:925376	GAK	19	C	T	rs873786_T	IDUA	1.96484	0.0541467	0.00951723	Dopaminergic_Neurons
rs7938782	11:10558777	RNF141	46	A	G	rs7938782_G	ADM	-1.96478	0.0541545	-0.0228786	Late_neuron_Progenitor
rs72840788	10:121415685	BAG3	45	G	A	rs72840788_A	INPP5F	1.96446	0.0541918	0.0548521	Early_neuron_Progenitor
rs11950533	5:134199105	C5orf24	28	C	A	rs11950533_A	PPP2CA	-1.96326	0.0543346	-0.0544156	Late_neuron_Progenitor
rs2280104	8:22525980	BIN3	39	T	C	rs2280104_T	C8orf58	1.9621	0.0544735	0.0102871	Proliferating_Floor_Plate_Progenitors
rs12497850	3:48748989	IP6K2	14	G	T	rs12497850_G	WDR6	1.96079	0.0546292	0.0293463	Proliferating_Floor_Plate_Progenitors
rs10748818	10:104015279	GBF1	44	A	G	rs10748818_G	GBF1	1.96032	0.0546864	0.0419642	Neuroepithelial-like_Cells
rs55818311	19:2341047	SPPL2B	76	C	T	rs55818311_C	NDUFS7	-1.95691	0.0550947	-0.0667246	Immature_Dopaminergic_Neurons
rs850738	17:42434630	FAM171A2	68	A	G	rs850738_G	HEXIM2	-1.95602	0.0552024	-0.0124573	Immature_Dopaminergic_Neurons
rs6825004	4:77110365	SCARB2	22	C	G	rs6825004_G	FAM47E	-1.95526	0.0552948	-0.00959597	Early_neuron_Progenitor
rs2248244	21:38852361	DYRK1A	78	G	A	rs2248244_A	SIM2	1.95463	0.05537	0.0617217	Early_neuron_Progenitor
rs10748818	10:104015279	GBF1	44	A	G	rs10748818_G	PPRC1	1.95382	0.0554685	0.00773577	Dopaminergic_Neurons
rs11950533	5:134199105	C5orf24	28	C	A	rs11950533_A	UBE2B	1.95285	0.0555867	0.109557	Proliferating_Floor_Plate_Progenitors
rs11158026	14:55348869	GCH1	56	C	T	rs11158026_T	FBXO34	1.95126	0.0557791	0.00701681	Early_neuron_Progenitor
rs2269906	17:42294337	UBTF	68	A	C	rs2269906_C	SLC25A39	1.95005	0.0559269	0.0237717	Neuroepithelial-like_Cells
rs896435	10:15557406	ITGA8	43	C	T	rs896435_C	HSPA14	-1.94929	0.0560195	-0.0102599	Ependymal-like_Cells
rs2280104	8:22525980	BIN3	39	T	C	rs2280104_T	PPP3CC	1.94856	0.0561092	0.0172908	Neuroepithelial-like_Cells
rs6476434	9:34046391	UBAP2	42	C	T	rs6476434_C	IL11RA	-1.94567	0.056463	-0.0671057	Ependymal-like_Cells
rs823118	1:205723572	NUCKS1	4	C	T	rs823118_C	KLHDC8A	1.94451	0.056606	0.0482674	Proliferating_Floor_Plate_Progenitors
rs11658976	17:44866805	WNT3	70	G	A	rs11658976_G	TBKBP1	1.94223	0.0568874	0.003778	Early_neuron_Progenitor
rs1450522	3:161077630	SPTSSB	17	A	G	rs1450522_G	KPNA4	1.9422	0.0568919	0.0282676	Proliferating_Floor_Plate_Progenitors
rs4653767	1:226916078	ITPKB	5	T	C	rs4653767_C	LEFTY2	1.94209	0.0569055	0.164342	Proliferating_Floor_Plate_Progenitors
rs1474055	2:169110394	STK39	11	C	T	rs1474055_T	CERS6	1.94173	0.0569492	0.053464	Ependymal-like_Cells
rs2904880	16:28944396	CD19	61	C	G	rs2904880_C	SULT1A1	-1.94048	0.0571048	-0.0218183	Early_neuron_Progenitor
rs12600861	17:7355621	CHRNB1	66	A	C	rs12600861_C	NEURL4	-1.93933	0.0572472	-0.00786609	Neuroepithelial-like_Cells
rs10748818	10:104015279	GBF1	44	A	G	rs10748818_G	SUFU	1.93905	0.0572828	0.0155276	Neuroepithelial-like_Cells
rs34025766	4:17968811	LCORL	21	T	A	rs34025766_A	QDPR	-1.93805	0.0574073	-0.0595011	Immature_Dopaminergic_Neurons
rs10748818	10:104015279	GBF1	44	A	G	rs10748818_G	NT5C2	1.93537	0.0577418	0.0545522	Proliferating_Floor_Plate_Progenitors
rs873786	4:925376	GAK	19	C	T	rs873786_T	ZNF141	1.93511	0.0577753	0.0150613	Early_neuron_Progenitor
rs117896735	10:121536327	INPP5F	45	G	A	rs117896735_A	RGS10	1.93426	0.0578813	0.236469	Late_neuron_Progenitor
rs6476434	9:34046391	UBAP2	42	C	T	rs6476434_C	AQP3	1.93291	0.0580509	0.021949	Early_neuron_Progenitor
rs6497339	16:19277493	SYT17	60	A	T	rs6497339_A	ARL6IP1	-1.93281	0.0580638	-0.0547574	Early_neuron_Progenitor
rs850738	17:42434630	FAM171A2	68	A	G	rs850738_G	GJC1	1.93254	0.0580979	0.00864604	Neuroepithelial-like_Cells
rs7938782	11:10558777	RNF141	46	A	G	rs7938782_G	EIF4G2	1.9321	0.0581535	0.194675	Immature_Dopaminergic_Neurons
rs76949143	7:66009851	GS1-124K5.11	36	T	A	rs76949143_A	ASL	1.93152	0.0582264	0.0172995	Dopaminergic_Neurons
rs75859381	6:133210361	RPS12	34	T	C	rs75859381_C	MOXD1	1.93052	0.0583529	0.0309103	Early_neuron_Progenitor
rs12951632	17:40741013	RETREG3	67	T	C	rs12951632_C	NAGLU	-1.92999	0.0584203	-0.0261864	Immature_Dopaminergic_Neurons
rs11158026	14:55348869	GCH1	56	C	T	rs11158026_T	WDHD1	-1.92829	0.0586358	-0.0101451	Ependymal-like_Cells
rs10748818	10:104015279	GBF1	44	A	G	rs10748818_G	ACTR1A	1.92696	0.0588044	0.0708895	Ependymal-like_Cells
rs12456492	18:40673380	RIT2	74	A	G	rs12456492_G	SYT4	1.92679	0.0588262	0.0810286	Neuroepithelial-like_Cells
rs850738	17:42434630	FAM171A2	68	A	G	rs850738_G	GRN	-1.92511	0.0590409	-0.0867219	Proliferating_Floor_Plate_Progenitors
rs12951632	17:40741013	RETREG3	67	T	C	rs12951632_C	PLEKHH3	-1.92489	0.0590685	-0.024978	Proliferating_Floor_Plate_Progenitors
rs55818311	19:2341047	SPPL2B	76	C	T	rs55818311_C	SGTA	-1.92482	0.0590774	-0.026812	Late_neuron_Progenitor
rs10847864	12:123326598	HIP1R	51	G	T	rs10847864_T	VPS33A	1.92442	0.0591286	0.0200834	Ependymal-like_Cells
rs199351	7:23300049	GPNMB	35	A	C	rs199351_C	TOMM7	1.92389	0.059197	0.452036	Early_neuron_Progenitor
rs6497339	16:19277493	SYT17	60	A	T	rs6497339_A	GDE1	-1.92353	0.0592427	-0.0726506	Late_neuron_Progenitor
rs26431	5:102365794	PAM	27	G	C	rs26431_G	PPIP5K2	-1.92276	0.0593418	-0.04817	Neuroepithelial-like_Cells
rs896435	10:15557406	ITGA8	43	C	T	rs896435_C	PTER	-1.92195	0.0594459	-0.00575067	Neuroepithelial-like_Cells
rs10748818	10:104015279	GBF1	44	A	G	rs10748818_G	WBP1L	1.9217	0.0594781	0.0335306	Early_neuron_Progenitor
rs55818311	19:2341047	SPPL2B	76	C	T	rs55818311_C	UQCR11	1.91876	0.059857	0.158444	Proliferating_Floor_Plate_Progenitors
rs6808178	3:28705690	LINC00693	13	T	C	rs6808178_T	CMC1	1.91844	0.0598982	0.038443	Immature_Dopaminergic_Neurons
rs6658353	1:161469054	FCGR2A	2	G	C	rs6658353_C	USP21	1.91792	0.0599654	0.00629745	Immature_Dopaminergic_Neurons
rs4653767	1:226916078	ITPKB	5	T	C	rs4653767_C	SRP9	1.91715	0.0600646	0.16442	Proliferating_Floor_Plate_Progenitors
rs4140646	6:27738801	LOC100131289	29	G	A	rs4140646_A	ZNF204P	1.91626	0.0601803	0.00881456	Early_neuron_Progenitor
rs823118	1:205723572	NUCKS1	4	C	T	rs823118_C	NUAK2	-1.91521	0.0603168	-0.0141844	Neuroepithelial-like_Cells
rs12528068	6:72487762	RIMS1	32	C	T	rs12528068_T	RIMS1	-1.91501	0.0603435	-0.0101035	Proliferating_Floor_Plate_Progenitors
rs11658976	17:44866805	WNT3	70	G	A	rs11658976_G	WNT3	-1.91161	0.0607866	-0.0134578	Late_neuron_Progenitor
rs12951632	17:40741013	RETREG3	67	T	C	rs12951632_C	NBR1	1.91059	0.0609211	0.026192	Immature_Dopaminergic_Neurons
rs12600861	17:7355621	CHRNB1	66	A	C	rs12600861_C	MPDU1	1.91052	0.0609297	0.01296	Late_neuron_Progenitor
rs823118	1:205723572	NUCKS1	4	C	T	rs823118_C	KLHDC8A	1.9102	0.0609712	0.0480718	Immature_Dopaminergic_Neurons
rs10748818	10:104015279	GBF1	44	A	G	rs10748818_G	RPARP-AS1	-1.9094	0.0610764	-0.02617	Dopaminergic_Neurons
rs2269906	17:42294337	UBTF	68	A	C	rs2269906_C	EFTUD2	-1.90654	0.0614536	-0.0115213	Immature_Dopaminergic_Neurons
rs117896735	10:121536327	INPP5F	45	G	A	rs117896735_A	TIAL1	-1.90511	0.0616433	-0.11527	Neuroepithelial-like_Cells
rs12951632	17:40741013	RETREG3	67	T	C	rs12951632_C	NAGLU	-1.90493	0.0616674	-0.0354913	Proliferating_Floor_Plate_Progenitors
rs11150601	16:30977799	SETD1A	62	G	A	rs11150601_G	VKORC1	1.9049	0.0616715	0.149319	Dopaminergic_Neurons
rs12600861	17:7355621	CHRNB1	66	A	C	rs12600861_C	NDEL1	-1.90238	0.0620053	-0.00949099	Late_neuron_Progenitor
rs1867598	5:60137959	ELOVL7	26	A	G	rs1867598_G	AC122718.1	-1.90179	0.0620848	-0.0125937	Dopaminergic_Neurons
rs823118	1:205723572	NUCKS1	4	C	T	rs823118_C	RAB29	-1.90153	0.062119	-0.0174068	Immature_Dopaminergic_Neurons
rs6854006	4:77198054	FAM47E-STBD1	22	C	T	rs6854006_T	FAM47E	1.90016	0.0623025	0.010847	Neuroepithelial-like_Cells
rs12456492	18:40673380	RIT2	74	A	G	rs12456492_G	RIT2	-1.89993	0.0623332	-0.145039	Dopaminergic_Neurons
rs823118	1:205723572	NUCKS1	4	C	T	rs823118_C	MAPKAPK2	-1.89901	0.0624562	-0.0280214	Neuroepithelial-like_Cells
rs2269906	17:42294337	UBTF	68	A	C	rs2269906_C	ASB16-AS1	-1.89866	0.0625035	-0.00733426	Immature_Dopaminergic_Neurons
rs873786	4:925376	GAK	19	C	T	rs873786_T	DGKQ	-1.89819	0.0625662	-0.00644434	Early_neuron_Progenitor
rs11658976	17:44866805	WNT3	70	G	A	rs11658976_G	KPNB1	1.89818	0.062568	0.054087	Late_neuron_Progenitor
rs76763715	1:155205634	GBAP1	1	T	C	rs76763715_C	CLK2	1.89764	0.0626405	0.0292733	Proliferating_Floor_Plate_Progenitors
rs7938782	11:10558777	RNF141	46	A	G	rs7938782_G	CTR9	-1.89692	0.0627372	-0.0447923	Ependymal-like_Cells
rs12951632	17:40741013	RETREG3	67	T	C	rs12951632_C	KLHL11	1.89602	0.0628573	0.00489886	Immature_Dopaminergic_Neurons
rs2269906	17:42294337	UBTF	68	A	C	rs2269906_C	DHX8	-1.89591	0.0628732	-0.0119032	Immature_Dopaminergic_Neurons
rs199351	7:23300049	GPNMB	35	A	C	rs199351_C	TOMM7	1.89578	0.0628898	0.410477	Neuroepithelial-like_Cells
rs12600861	17:7355621	CHRNB1	66	A	C	rs12600861_C	PFAS	1.89546	0.0629331	0.0103892	Proliferating_Floor_Plate_Progenitors
rs9261484	6:30108683	TRIM40	30	C	T	rs9261484_T	HLA-A	1.89376	0.0631627	0.359186	Proliferating_Floor_Plate_Progenitors
rs12951632	17:40741013	RETREG3	67	T	C	rs12951632_C	TMEM106A	-1.89221	0.0633737	-0.00663876	Proliferating_Floor_Plate_Progenitors
rs12283611	11:83487277	DLG2	47	C	A	rs12283611_A	PRCP	1.8921	0.0633883	0.0425609	Neuroepithelial-like_Cells
rs76763715	1:155205634	GBAP1	1	T	C	rs76763715_C	PMVK	1.89176	0.0634341	0.109881	Late_neuron_Progenitor
rs2904880	16:28944396	CD19	61	C	G	rs2904880_C	SULT1A1	1.89037	0.0636232	0.0103359	Dopaminergic_Neurons
rs11950533	5:134199105	C5orf24	28	C	A	rs11950533_A	UBE2B	1.88923	0.0637787	0.180451	Neuroepithelial-like_Cells
rs1867598	5:60137959	ELOVL7	26	A	G	rs1867598_G	ERCC8	1.88882	0.0638339	0.00950982	Early_neuron_Progenitor
rs896435	10:15557406	ITGA8	43	C	T	rs896435_C	FAM171A1	1.88877	0.0638414	0.0384652	Neuroepithelial-like_Cells
rs6825004	4:77110365	SCARB2	22	C	G	rs6825004_G	G3BP2	-1.88838	0.0638948	-0.0431116	Proliferating_Floor_Plate_Progenitors
rs55818311	19:2341047	SPPL2B	76	C	T	rs55818311_C	CSNK1G2	-1.88786	0.0639653	-0.0242564	Dopaminergic_Neurons
rs4653767	1:226916078	ITPKB	5	T	C	rs4653767_C	SDE2	-1.88763	0.0639967	-0.0208728	Ependymal-like_Cells
rs850738	17:42434630	FAM171A2	68	A	G	rs850738_G	HEXIM2	-1.88685	0.0641042	-0.00888899	Dopaminergic_Neurons
rs55818311	19:2341047	SPPL2B	76	C	T	rs55818311_C	NFIC	1.88631	0.0641778	0.0689556	Neuroepithelial-like_Cells
rs823118	1:205723572	NUCKS1	4	C	T	rs823118_C	RAB29	-1.88596	0.0642252	-0.0170248	Proliferating_Floor_Plate_Progenitors
rs62333164	4:170583157	CLCN3	25	G	A	rs62333164_A	CBR4	1.88592	0.0642317	0.0285798	Dopaminergic_Neurons
rs823118	1:205723572	NUCKS1	4	C	T	rs823118_C	ELK4	-1.88574	0.0642561	-0.00659236	Immature_Dopaminergic_Neurons
rs34025766	4:17968811	LCORL	21	T	A	rs34025766_A	FAM184B	1.88444	0.0644348	0.0245058	Immature_Dopaminergic_Neurons
rs11150601	16:30977799	SETD1A	62	G	A	rs11150601_G	ZNF747	1.88322	0.0646028	0.00941652	Ependymal-like_Cells
rs4140646	6:27738801	LOC100131289	29	G	A	rs4140646_A	ZSCAN26	-1.88298	0.0646359	-0.00919962	Early_neuron_Progenitor
rs55818311	19:2341047	SPPL2B	76	C	T	rs55818311_C	UQCR11	1.8827	0.0646749	0.138004	Dopaminergic_Neurons
rs11150601	16:30977799	SETD1A	62	G	A	rs11150601_G	HIRIP3	1.88234	0.0647246	0.0184166	Immature_Dopaminergic_Neurons
rs6476434	9:34046391	UBAP2	42	C	T	rs6476434_C	UBAP2	1.88062	0.0649619	0.0198197	Immature_Dopaminergic_Neurons
rs76763715	1:155205634	GBAP1	1	T	C	rs76763715_C	MTX1	1.87988	0.0650645	0.0243218	Dopaminergic_Neurons
rs72840788	10:121415685	BAG3	45	G	A	rs72840788_A	CACUL1	-1.87926	0.0651505	-0.0308706	Early_neuron_Progenitor
rs2904880	16:28944396	CD19	61	C	G	rs2904880_C	SULT1A1	-1.87923	0.0651547	-0.0190011	Neuroepithelial-like_Cells
rs55818311	19:2341047	SPPL2B	76	C	T	rs55818311_C	TLE2	-1.87919	0.0651602	-0.0414476	Neuroepithelial-like_Cells
rs12600861	17:7355621	CHRNB1	66	A	C	rs12600861_C	CHRNB1	1.87683	0.0654891	0.0281519	Ependymal-like_Cells
rs11557080	1:205737739	RAB29	4	G	A	rs11557080_A	CDK18	1.87566	0.0656529	0.00825075	Proliferating_Floor_Plate_Progenitors
rs2248244	21:38852361	DYRK1A	78	G	A	rs2248244_A	TTC3	1.87558	0.0656632	0.490689	Dopaminergic_Neurons
rs10847864	12:123326598	HIP1R	51	G	T	rs10847864_T	ZCCHC8	-1.87423	0.0658521	-0.0110147	Dopaminergic_Neurons
rs77351827	20:6006041	CRLS1	77	C	T	rs77351827_T	CHGB	-1.87375	0.0659202	-6.81563	Immature_Dopaminergic_Neurons
rs9261484	6:30108683	TRIM40	30	C	T	rs9261484_T	PRR3	-1.87048	0.0663802	-0.00859573	Proliferating_Floor_Plate_Progenitors
rs11150601	16:30977799	SETD1A	62	G	A	rs11150601_G	FBRS	-1.86882	0.066615	-0.0343117	Ependymal-like_Cells
rs850738	17:42434630	FAM171A2	68	A	G	rs850738_G	RUNDC3A	1.86791	0.066744	0.00932925	Proliferating_Floor_Plate_Progenitors
rs10847864	12:123326598	HIP1R	51	G	T	rs10847864_T	HPD	-1.86784	0.0667537	-0.227206	Early_neuron_Progenitor
rs12600861	17:7355621	CHRNB1	66	A	C	rs12600861_C	SENP3	1.86675	0.0669086	0.00468052	Late_neuron_Progenitor
rs11658976	17:44866805	WNT3	70	G	A	rs11658976_G	AC002558.3	1.86424	0.0672652	0.00328406	Late_neuron_Progenitor
rs12497850	3:48748989	IP6K2	14	G	T	rs12497850_G	DHX30	-1.86294	0.067451	-0.0268604	Neuroepithelial-like_Cells
rs61169879	17:59917366	BRIP1	71	C	T	rs61169879_T	MED13	1.86191	0.0675978	0.0557814	Ependymal-like_Cells
rs11158026	14:55348869	GCH1	56	C	T	rs11158026_T	CNIH1	-1.86126	0.0676918	-0.0322902	Dopaminergic_Neurons
rs77351827	20:6006041	CRLS1	77	C	T	rs77351827_T	TMEM230	1.86069	0.0677737	0.109643	Late_neuron_Progenitor
rs2251086	15:61997385	VPS13C	59	T	C	rs2251086_T	TLN2	-1.86065	0.0677793	-0.0256966	Ependymal-like_Cells
rs6497339	16:19277493	SYT17	60	A	T	rs6497339_A	CLEC19A	-1.85966	0.0679209	-0.00887242	Proliferating_Floor_Plate_Progenitors
rs12497850	3:48748989	IP6K2	14	G	T	rs12497850_G	NCKIPSD	-1.8588	0.0680459	-0.0115471	Neuroepithelial-like_Cells
rs6497339	16:19277493	SYT17	60	A	T	rs6497339_A	VPS35L	-1.8587	0.0680598	-0.0129947	Immature_Dopaminergic_Neurons
rs12497850	3:48748989	IP6K2	14	G	T	rs12497850_G	ARIH2	-1.85844	0.068097	-0.018274	Immature_Dopaminergic_Neurons
rs10748818	10:104015279	GBF1	44	A	G	rs10748818_G	OGA	-1.85796	0.0681667	-0.0859673	Late_neuron_Progenitor
rs666463	17:76425480	DNAH17	72	A	T	rs666463_T	SEPT9	1.8578	0.0681901	0.060325	Proliferating_Floor_Plate_Progenitors
rs62053943	17:43744203	CRHR1	69	C	T	rs62053943_T	ARL17B	1.85772	0.0682017	0.0107805	Early_neuron_Progenitor
rs11150601	16:30977799	SETD1A	62	G	A	rs11150601_G	HIRIP3	1.85771	0.0682032	0.024332	Dopaminergic_Neurons
rs6825004	4:77110365	SCARB2	22	C	G	rs6825004_G	G3BP2	-1.85735	0.0682545	-0.0330714	Late_neuron_Progenitor
rs11150601	16:30977799	SETD1A	62	G	A	rs11150601_G	TAOK2	-1.85722	0.0682736	-0.0094857	Proliferating_Floor_Plate_Progenitors
rs850738	17:42434630	FAM171A2	68	A	G	rs850738_G	FMNL1	1.85658	0.0683665	0.0064908	Proliferating_Floor_Plate_Progenitors
rs55818311	19:2341047	SPPL2B	76	C	T	rs55818311_C	UQCR11	1.85637	0.0683957	0.142206	Late_neuron_Progenitor
rs55818311	19:2341047	SPPL2B	76	C	T	rs55818311_C	SGTA	-1.85599	0.0684513	-0.02252	Early_neuron_Progenitor
rs10748818	10:104015279	GBF1	44	A	G	rs10748818_G	FBXW4	-1.85584	0.0684724	-0.0350612	Immature_Dopaminergic_Neurons
rs997368	6:112243291	FYN	33	A	G	rs997368_G	AL080317.3	-1.85571	0.0684914	-0.00447845	Dopaminergic_Neurons
rs12147950	14:37989270	MIPOL1	55	T	C	rs12147950_C	SLC25A21-AS1	1.85404	0.0687343	0.0121766	Early_neuron_Progenitor
rs11150601	16:30977799	SETD1A	62	G	A	rs11150601_G	FAM57B	1.85391	0.0687533	0.0193002	Neuroepithelial-like_Cells
rs896435	10:15557406	ITGA8	43	C	T	rs896435_C	MEIG1	-1.85297	0.0688892	-0.0274548	Ependymal-like_Cells
rs11150601	16:30977799	SETD1A	62	G	A	rs11150601_G	HIRIP3	1.85267	0.0689342	0.0105583	Early_neuron_Progenitor
rs55818311	19:2341047	SPPL2B	76	C	T	rs55818311_C	ZNF554	-1.85208	0.0690193	-0.00485703	Dopaminergic_Neurons
rs12600861	17:7355621	CHRNB1	66	A	C	rs12600861_C	FXR2	1.85166	0.0690801	0.00734278	Late_neuron_Progenitor
rs12497850	3:48748989	IP6K2	14	G	T	rs12497850_G	CCDC51	-1.85059	0.0692371	-0.00999751	Immature_Dopaminergic_Neurons
rs850738	17:42434630	FAM171A2	68	A	G	rs850738_G	TMUB2	-1.85042	0.0692618	-0.0136704	Early_neuron_Progenitor
rs850738	17:42434630	FAM171A2	68	A	G	rs850738_G	ATXN7L3	1.84922	0.0694377	0.00622633	Late_neuron_Progenitor
rs2042477	2:96000943	KCNIP3	8	A	T	rs2042477_A	AC092835.1	-1.84831	0.0695718	-0.00863714	Immature_Dopaminergic_Neurons
rs9261484	6:30108683	TRIM40	30	C	T	rs9261484_T	MRPS18B	-1.84707	0.0697537	-0.0231198	Late_neuron_Progenitor
rs34311866	4:951947	TMEM175	19	T	C	rs34311866_C	PDE6B	1.84546	0.06999	0.0175783	Neuroepithelial-like_Cells
rs2280104	8:22525980	BIN3	39	T	C	rs2280104_T	REEP4	1.84535	0.0700073	0.00548139	Late_neuron_Progenitor
rs12497850	3:48748989	IP6K2	14	G	T	rs12497850_G	USP19	1.84482	0.0700851	0.00717302	Dopaminergic_Neurons
rs4653767	1:226916078	ITPKB	5	T	C	rs4653767_C	ACBD3	-1.84345	0.0702883	-0.120784	Ependymal-like_Cells
rs12497850	3:48748989	IP6K2	14	G	T	rs12497850_G	SLC25A20	-1.84303	0.0703504	-0.0187712	Ependymal-like_Cells
rs12951632	17:40741013	RETREG3	67	T	C	rs12951632_C	DHX58	1.84209	0.070489	0.0140778	Neuroepithelial-like_Cells
rs10797576	1:232664611	SIPA1L2	6	C	T	rs10797576_T	PCNX2	-1.84092	0.0706634	-0.0282579	Dopaminergic_Neurons
rs9568188	13:49927732	CAB39L	53	T	C	rs9568188_C	EBPL	1.84	0.0708007	0.0715428	Ependymal-like_Cells
rs9568188	13:49927732	CAB39L	53	T	C	rs9568188_C	SPRYD7	-1.83995	0.070807	-0.0183959	Neuroepithelial-like_Cells
rs2280104	8:22525980	BIN3	39	T	C	rs2280104_T	TNFRSF10B	1.83802	0.0710955	0.0131596	Dopaminergic_Neurons
rs6497339	16:19277493	SYT17	60	A	T	rs6497339_A	RPS15A	1.83779	0.0711301	1.02734	Ependymal-like_Cells
rs12951632	17:40741013	RETREG3	67	T	C	rs12951632_C	KRT17	-1.83777	0.0711321	-0.166313	Late_neuron_Progenitor
rs6476434	9:34046391	UBAP2	42	C	T	rs6476434_C	RPP25L	-1.83723	0.0712143	-0.0109861	Early_neuron_Progenitor
rs6825004	4:77110365	SCARB2	22	C	G	rs6825004_G	SCARB2	-1.83608	0.0713867	-0.0808048	Late_neuron_Progenitor
rs6497339	16:19277493	SYT17	60	A	T	rs6497339_A	CLEC19A	-1.83563	0.0714538	-0.014319	Early_neuron_Progenitor
rs76949143	7:66009851	GS1-124K5.11	36	T	A	rs76949143_A	CRCP	1.83375	0.0717362	0.0692881	Ependymal-like_Cells
rs10756907	9:17727065	SH3GL2	41	A	G	rs10756907_G	CNTLN	1.83303	0.0718449	0.0319459	Immature_Dopaminergic_Neurons
rs117615688	17:43798308	CRHR1	69	G	A	rs117615688_A	PLEKHM1	-1.83179	0.0720321	-0.0106449	Proliferating_Floor_Plate_Progenitors
rs850738	17:42434630	FAM171A2	68	A	G	rs850738_G	TMUB2	-1.83153	0.0720711	-0.0176964	Dopaminergic_Neurons
rs76763715	1:155205634	GBAP1	1	T	C	rs76763715_C	LAMTOR2	1.83079	0.0721836	0.184867	Late_neuron_Progenitor
rs2904880	16:28944396	CD19	61	C	G	rs2904880_C	RABEP2	1.83076	0.0721876	0.00847603	Dopaminergic_Neurons
rs12600861	17:7355621	CHRNB1	66	A	C	rs12600861_C	NDEL1	-1.82963	0.0723584	-0.0123675	Dopaminergic_Neurons
rs10748818	10:104015279	GBF1	44	A	G	rs10748818_G	NOLC1	-1.82849	0.0725324	-0.0472459	Neuroepithelial-like_Cells
rs10748818	10:104015279	GBF1	44	A	G	rs10748818_G	POLL	1.82818	0.072579	0.0146339	Immature_Dopaminergic_Neurons
rs12951632	17:40741013	RETREG3	67	T	C	rs12951632_C	MLX	-1.82801	0.0726054	-0.0169597	Dopaminergic_Neurons
rs6854006	4:77198054	FAM47E-STBD1	22	C	T	rs6854006_T	THAP6	-1.82775	0.0726447	-0.00806639	Proliferating_Floor_Plate_Progenitors
rs12951632	17:40741013	RETREG3	67	T	C	rs12951632_C	STAT5B	1.82757	0.0726721	0.00757371	Early_neuron_Progenitor
rs34311866	4:951947	TMEM175	19	T	C	rs34311866_C	UVSSA	-1.8266	0.0728206	-0.0297659	Neuroepithelial-like_Cells
rs2042477	2:96000943	KCNIP3	8	A	T	rs2042477_A	FAHD2A	1.82654	0.0728298	0.00767145	Dopaminergic_Neurons
rs10748818	10:104015279	GBF1	44	A	G	rs10748818_G	CNNM2	1.82646	0.0728416	0.013483	Immature_Dopaminergic_Neurons
rs666463	17:76425480	DNAH17	72	A	T	rs666463_T	SOCS3	-1.825	0.0730646	-0.0400627	Proliferating_Floor_Plate_Progenitors
rs6476434	9:34046391	UBAP2	42	C	T	rs6476434_C	DCTN3	-1.82449	0.0731423	-0.0782814	Early_neuron_Progenitor
rs117615688	17:43798308	CRHR1	69	G	A	rs117615688_A	MAPT	-1.82312	0.0733531	-0.0507054	Late_neuron_Progenitor
rs2280104	8:22525980	BIN3	39	T	C	rs2280104_T	BMP1	-1.82122	0.073644	-0.0484313	Neuroepithelial-like_Cells
rs850738	17:42434630	FAM171A2	68	A	G	rs850738_G	FMNL1	1.82117	0.073653	0.00561735	Late_neuron_Progenitor
rs1450522	3:161077630	SPTSSB	17	A	G	rs1450522_G	NMD3	1.8197	0.0738793	0.0278584	Ependymal-like_Cells
rs12951632	17:40741013	RETREG3	67	T	C	rs12951632_C	BRCA1	-1.81953	0.073906	-0.0104676	Ependymal-like_Cells
rs76763715	1:155205634	GBAP1	1	T	C	rs76763715_C	UBQLN4	1.81949	0.0739115	0.0492923	Dopaminergic_Neurons
rs55818311	19:2341047	SPPL2B	76	C	T	rs55818311_C	TLE2	-1.81925	0.0739487	-0.0131039	Early_neuron_Progenitor
rs2280104	8:22525980	BIN3	39	T	C	rs2280104_T	PEBP4	1.819	0.0739865	0.013544	Immature_Dopaminergic_Neurons
rs12600861	17:7355621	CHRNB1	66	A	C	rs12600861_C	GPS2	-1.81828	0.0740981	-0.012714	Neuroepithelial-like_Cells
rs11150601	16:30977799	SETD1A	62	G	A	rs11150601_G	TAOK2	-1.81577	0.0744872	-0.0062149	Late_neuron_Progenitor
rs12497850	3:48748989	IP6K2	14	G	T	rs12497850_G	SMARCC1	-1.81537	0.0745494	-0.0624334	Immature_Dopaminergic_Neurons
rs76763715	1:155205634	GBAP1	1	T	C	rs76763715_C	SEMA4A	1.81508	0.0745956	0.0223769	Dopaminergic_Neurons
rs62053943	17:43744203	CRHR1	69	C	T	rs62053943_T	NSF	1.81467	0.0746597	0.00864465	Late_neuron_Progenitor
rs10847864	12:123326598	HIP1R	51	G	T	rs10847864_T	ZCCHC8	1.81357	0.0748314	0.015766	Neuroepithelial-like_Cells
rs2904880	16:28944396	CD19	61	C	G	rs2904880_C	SEZ6L2	1.81309	0.0749052	0.0327356	Early_neuron_Progenitor
rs55818311	19:2341047	SPPL2B	76	C	T	rs55818311_C	RPS15	1.80933	0.0754955	0.563412	Immature_Dopaminergic_Neurons
rs979812	14:88464264	GALC	58	G	T	rs979812_T	SPATA7	-1.80912	0.0755275	-0.0144932	Dopaminergic_Neurons
rs356182	4:90626111	SNCA	23	G	A	rs356182_G	HERC3	1.80624	0.0759814	0.0160408	Neuroepithelial-like_Cells
rs72840788	10:121415685	BAG3	45	G	A	rs72840788_A	FAM45A	-1.80621	0.0759861	-0.0239336	Early_neuron_Progenitor
rs6854006	4:77198054	FAM47E-STBD1	22	C	T	rs6854006_T	USO1	-1.80581	0.0760495	-0.0342434	Immature_Dopaminergic_Neurons
rs6808178	3:28705690	LINC00693	13	T	C	rs6808178_T	RBMS3	-1.80486	0.076201	-0.0344002	Dopaminergic_Neurons
rs11950533	5:134199105	C5orf24	28	C	A	rs11950533_A	TCF7	-1.80414	0.0763138	-0.0420641	Ependymal-like_Cells
rs11150601	16:30977799	SETD1A	62	G	A	rs11150601_G	CCDC189	-1.8039	0.0763524	-0.00492473	Immature_Dopaminergic_Neurons
rs11950533	5:134199105	C5orf24	28	C	A	rs11950533_A	PCBD2	-1.80381	0.0763665	-0.0111063	Early_neuron_Progenitor
rs55818311	19:2341047	SPPL2B	76	C	T	rs55818311_C	ZNF554	-1.80361	0.0763985	-0.00416039	Immature_Dopaminergic_Neurons
rs356182	4:90626111	SNCA	23	G	A	rs356182_G	FAM13A	1.80301	0.0764944	0.0227871	Early_neuron_Progenitor
rs12951632	17:40741013	RETREG3	67	T	C	rs12951632_C	KRT17	-1.80272	0.0765403	-0.0178931	Dopaminergic_Neurons
rs7134559	12:46419086	SCAF11	50	C	T	rs7134559_T	ARID2	1.80257	0.0765646	0.0113946	Early_neuron_Progenitor
rs11610045	12:133063768	FBRSL1	52	G	A	rs11610045_A	PUS1	-1.80245	0.0765834	-0.00568633	Proliferating_Floor_Plate_Progenitors
rs6825004	4:77110365	SCARB2	22	C	G	rs6825004_G	CCNG2	-1.80051	0.0768923	-0.0260851	Proliferating_Floor_Plate_Progenitors
rs117615688	17:43798308	CRHR1	69	G	A	rs117615688_A	ARL17B	1.8004	0.0769095	0.0200136	Immature_Dopaminergic_Neurons
rs12600861	17:7355621	CHRNB1	66	A	C	rs12600861_C	BORCS6	1.79979	0.0770079	0.00492482	Late_neuron_Progenitor
rs10847864	12:123326598	HIP1R	51	G	T	rs10847864_T	ZCCHC8	-1.79915	0.0771095	-0.0200219	Ependymal-like_Cells
rs55818311	19:2341047	SPPL2B	76	C	T	rs55818311_C	NFIC	1.79908	0.0771205	0.116694	Proliferating_Floor_Plate_Progenitors
rs55818311	19:2341047	SPPL2B	76	C	T	rs55818311_C	TLE6	-1.79896	0.0771402	-0.00572346	Early_neuron_Progenitor
rs12497850	3:48748989	IP6K2	14	G	T	rs12497850_G	ATRIP	-1.79892	0.0771473	-0.00579713	Proliferating_Floor_Plate_Progenitors
rs77351827	20:6006041	CRLS1	77	C	T	rs77351827_T	CHGB	-1.7989	0.077149	-0.922175	Proliferating_Floor_Plate_Progenitors
rs823118	1:205723572	NUCKS1	4	C	T	rs823118_C	NUCKS1	1.79863	0.0771932	0.166436	Late_neuron_Progenitor
rs11150601	16:30977799	SETD1A	62	G	A	rs11150601_G	C16orf58	1.79815	0.0772694	0.0162772	Late_neuron_Progenitor
rs1867598	5:60137959	ELOVL7	26	A	G	rs1867598_G	AC122718.1	-1.79684	0.0774798	-0.0139833	Proliferating_Floor_Plate_Progenitors
rs11150601	16:30977799	SETD1A	62	G	A	rs11150601_G	CD2BP2	-1.79653	0.0775303	-0.020711	Proliferating_Floor_Plate_Progenitors
rs55818311	19:2341047	SPPL2B	76	C	T	rs55818311_C	CSNK1G2	-1.79582	0.0776449	-0.0211896	Late_neuron_Progenitor
rs12600861	17:7355621	CHRNB1	66	A	C	rs12600861_C	VAMP2	1.79415	0.0779125	0.3889	Immature_Dopaminergic_Neurons
rs4140646	6:27738801	LOC100131289	29	G	A	rs4140646_A	ZSCAN26	-1.79296	0.078105	-0.0111576	Late_neuron_Progenitor
rs62053943	17:43744203	CRHR1	69	C	T	rs62053943_T	LINC02210	-1.79295	0.0781067	-0.0111426	Dopaminergic_Neurons
rs3802920	11:133787001	IGSF9B	48	G	T	rs3802920_T	NCAPD3	-1.79171	0.0783088	-0.0119033	Immature_Dopaminergic_Neurons
rs823118	1:205723572	NUCKS1	4	C	T	rs823118_C	EIF2D	1.78765	0.0789682	0.0131809	Immature_Dopaminergic_Neurons
rs34311866	4:951947	TMEM175	19	T	C	rs34311866_C	ZNF721	1.7874	0.0790091	0.0292796	Ependymal-like_Cells
rs55961674	3:122196892	KPNA1	15	C	T	rs55961674_T	PDIA5	-1.78719	0.079044	-0.0464846	Late_neuron_Progenitor
rs12528068	6:72487762	RIMS1	32	C	T	rs12528068_T	B3GAT2	-1.78694	0.0790843	-0.0145185	Ependymal-like_Cells
rs7938782	11:10558777	RNF141	46	A	G	rs7938782_G	SBF2	-1.78681	0.0791054	-0.0190785	Late_neuron_Progenitor
rs823118	1:205723572	NUCKS1	4	C	T	rs823118_C	RAB29	-1.78659	0.0791417	-0.0104571	Late_neuron_Progenitor
rs6825004	4:77110365	SCARB2	22	C	G	rs6825004_G	CCNG2	-1.78561	0.0793022	-0.0252885	Early_neuron_Progenitor
rs72840788	10:121415685	BAG3	45	G	A	rs72840788_A	CACUL1	-1.78554	0.0793141	-0.0313543	Immature_Dopaminergic_Neurons
rs55818311	19:2341047	SPPL2B	76	C	T	rs55818311_C	TLE2	-1.7853	0.0793527	-0.0156556	Late_neuron_Progenitor
rs4140646	6:27738801	LOC100131289	29	G	A	rs4140646_A	HIST1H4J	-1.78336	0.0796709	-0.00651099	Early_neuron_Progenitor
rs9568188	13:49927732	CAB39L	53	T	C	rs9568188_C	FNDC3A	1.78197	0.0799003	0.0453359	Neuroepithelial-like_Cells
rs2269906	17:42294337	UBTF	68	A	C	rs2269906_C	SLC25A39	1.78197	0.0799004	0.0166815	Proliferating_Floor_Plate_Progenitors
rs199351	7:23300049	GPNMB	35	A	C	rs199351_C	KLHL7	-1.78191	0.0799109	-0.0328765	Proliferating_Floor_Plate_Progenitors
rs6500328	16:50736656	NOD2	63	A	G	rs6500328_G	BRD7	-1.7819	0.0799121	-0.0554861	Ependymal-like_Cells
rs12497850	3:48748989	IP6K2	14	G	T	rs12497850_G	UQCRC1	-1.78078	0.0800966	-0.0258021	Early_neuron_Progenitor
rs62053943	17:43744203	CRHR1	69	C	T	rs62053943_T	ACBD4	-1.77985	0.0802506	-0.0175978	Ependymal-like_Cells
rs873786	4:925376	GAK	19	C	T	rs873786_T	RNF212	1.77818	0.080528	0.0227693	Neuroepithelial-like_Cells
rs10847864	12:123326598	HIP1R	51	G	T	rs10847864_T	WDR66	-1.77725	0.0806808	-0.0106591	Proliferating_Floor_Plate_Progenitors
rs9568188	13:49927732	CAB39L	53	T	C	rs9568188_C	COX7CP1	-1.7771	0.0807068	-0.00434038	Dopaminergic_Neurons
rs850738	17:42434630	FAM171A2	68	A	G	rs850738_G	MPP3	1.77444	0.08115	0.00641212	Neuroepithelial-like_Cells
rs620513	8:16697593	FGF20	38	G	T	rs620513_T	CNOT7	1.77411	0.0812054	0.0218703	Early_neuron_Progenitor
rs5019538	4:90636630	SNCA	23	G	A	rs5019538_G	GPRIN3	1.7738	0.081256	0.0108462	Proliferating_Floor_Plate_Progenitors
rs76763715	1:155205634	GBAP1	1	T	C	rs76763715_C	ASH1L	-1.77255	0.0814659	-0.221917	Neuroepithelial-like_Cells
rs4698412	4:15737348	BST1	20	G	A	rs4698412_G	TAPT1	-1.77244	0.0814841	-0.0096203	Immature_Dopaminergic_Neurons
rs12951632	17:40741013	RETREG3	67	T	C	rs12951632_C	RAMP2	-1.77192	0.0815716	-0.0250805	Proliferating_Floor_Plate_Progenitors
rs57891859	2:135464616	TMEM163	10	A	G	rs57891859_G	R3HDM1	1.76954	0.0819721	0.0203309	Proliferating_Floor_Plate_Progenitors
rs850738	17:42434630	FAM171A2	68	A	G	rs850738_G	RUNDC3A-AS1	1.76912	0.0820427	0.00422725	Late_neuron_Progenitor
rs1293298	8:11712443	CTSB	37	A	C	rs1293298_C	XKR6	1.76908	0.0820486	0.00799111	Proliferating_Floor_Plate_Progenitors
rs11658976	17:44866805	WNT3	70	G	A	rs11658976_G	KANSL1-AS1	-1.76839	0.0821646	-0.0409667	Neuroepithelial-like_Cells
rs11610045	12:133063768	FBRSL1	52	G	A	rs11610045_A	FBRSL1	1.76738	0.082336	0.0211706	Neuroepithelial-like_Cells
rs12600861	17:7355621	CHRNB1	66	A	C	rs12600861_C	C17orf100	1.76677	0.0824391	0.0151884	Ependymal-like_Cells
rs873786	4:925376	GAK	19	C	T	rs873786_T	ZNF876P	1.76672	0.082447	0.0120756	Proliferating_Floor_Plate_Progenitors
rs11150601	16:30977799	SETD1A	62	G	A	rs11150601_G	ZNF668	-1.76657	0.0824734	-0.00952852	Neuroepithelial-like_Cells
rs4101061	4:77147969	FAM47E	22	A	G	rs4101061_G	SEPT11	1.76635	0.08251	0.0892831	Late_neuron_Progenitor
rs12497850	3:48748989	IP6K2	14	G	T	rs12497850_G	KLHDC8B	-1.76591	0.0825853	-0.0489327	Late_neuron_Progenitor
rs12600861	17:7355621	CHRNB1	66	A	C	rs12600861_C	PHF23	1.76589	0.0825876	0.0155178	Early_neuron_Progenitor
rs12283611	11:83487277	DLG2	47	C	A	rs12283611_A	ANKRD42	1.76521	0.0827028	0.0142099	Neuroepithelial-like_Cells
rs2269906	17:42294337	UBTF	68	A	C	rs2269906_C	FZD2	-1.76518	0.0827079	-0.00620222	Dopaminergic_Neurons
rs12951632	17:40741013	RETREG3	67	T	C	rs12951632_C	KAT2A	1.76322	0.0830412	0.00588531	Early_neuron_Progenitor
rs2280104	8:22525980	BIN3	39	T	C	rs2280104_T	CCAR2	-1.7627	0.0831306	-0.00717771	Late_neuron_Progenitor
rs76904798	12:40614434	LRRK2	49	C	T	rs76904798_T	CNTN1	-1.76256	0.0831534	-0.0442851	Immature_Dopaminergic_Neurons
rs11610045	12:133063768	FBRSL1	52	G	A	rs11610045_A	ZNF140	1.76146	0.0833424	0.0152341	Ependymal-like_Cells
rs2280104	8:22525980	BIN3	39	T	C	rs2280104_T	PEBP4	-1.7603	0.0835394	-0.0608953	Ependymal-like_Cells
rs6658353	1:161469054	FCGR2A	2	G	C	rs6658353_C	TSTD1	-1.75955	0.0836685	-0.158836	Ependymal-like_Cells
rs873786	4:925376	GAK	19	C	T	rs873786_T	PDE6B	1.75919	0.0837294	0.0187536	Proliferating_Floor_Plate_Progenitors
rs12951632	17:40741013	RETREG3	67	T	C	rs12951632_C	NBR2	-1.75882	0.0837933	-0.00920059	Neuroepithelial-like_Cells
rs12951632	17:40741013	RETREG3	67	T	C	rs12951632_C	HSD17B1	-1.75725	0.0840633	-0.00858644	Late_neuron_Progenitor
rs55961674	3:122196892	KPNA1	15	C	T	rs55961674_T	HSPBAP1	1.75704	0.0840996	0.00779523	Neuroepithelial-like_Cells
rs11610045	12:133063768	FBRSL1	52	G	A	rs11610045_A	EP400P1	-1.75631	0.0842251	-0.0218954	Neuroepithelial-like_Cells
rs117615688	17:43798308	CRHR1	69	G	A	rs117615688_A	PLEKHM1	1.7551	0.0844332	0.00661396	Dopaminergic_Neurons
rs12283611	11:83487277	DLG2	47	C	A	rs12283611_A	PRCP	1.75452	0.0845338	0.0481812	Ependymal-like_Cells
rs10748818	10:104015279	GBF1	44	A	G	rs10748818_G	WBP1L	1.75413	0.0846013	0.0312545	Immature_Dopaminergic_Neurons
rs76763715	1:155205634	GBAP1	1	T	C	rs76763715_C	HAX1	-1.75373	0.0846708	-0.222656	Dopaminergic_Neurons
rs9261484	6:30108683	TRIM40	30	C	T	rs9261484_T	PRR3	-1.75281	0.0848286	-0.0129001	Immature_Dopaminergic_Neurons
rs4140646	6:27738801	LOC100131289	29	G	A	rs4140646_A	ZSCAN16	1.75264	0.0848592	0.0174994	Ependymal-like_Cells
rs55818311	19:2341047	SPPL2B	76	C	T	rs55818311_C	DAZAP1	-1.74923	0.0854514	-0.0189267	Immature_Dopaminergic_Neurons
rs76763715	1:155205634	GBAP1	1	T	C	rs76763715_C	EFNA1	1.74915	0.0854658	0.0440692	Immature_Dopaminergic_Neurons
rs55818311	19:2341047	SPPL2B	76	C	T	rs55818311_C	REXO1	-1.74605	0.0860076	-0.0105791	Neuroepithelial-like_Cells
rs55818311	19:2341047	SPPL2B	76	C	T	rs55818311_C	LSM7	-1.74511	0.0861729	-0.0939008	Proliferating_Floor_Plate_Progenitors
rs10748818	10:104015279	GBF1	44	A	G	rs10748818_G	SUFU	1.745	0.086191	0.0116175	Immature_Dopaminergic_Neurons
rs11150601	16:30977799	SETD1A	62	G	A	rs11150601_G	HSD3B7	-1.74495	0.0862004	-0.0250376	Immature_Dopaminergic_Neurons
rs55961674	3:122196892	KPNA1	15	C	T	rs55961674_T	PARP9	1.74473	0.0862394	0.0139877	Proliferating_Floor_Plate_Progenitors
rs6476434	9:34046391	UBAP2	42	C	T	rs6476434_C	UBAP2	-1.7437	0.0864198	-0.0266341	Ependymal-like_Cells
rs6497339	16:19277493	SYT17	60	A	T	rs6497339_A	SYT17	-1.74241	0.0866477	-0.036458	Late_neuron_Progenitor
rs2904880	16:28944396	CD19	61	C	G	rs2904880_C	MAZ	-1.74188	0.0867402	-0.041557	Late_neuron_Progenitor
rs2042477	2:96000943	KCNIP3	8	A	T	rs2042477_A	ANKRD36C	-1.74156	0.086798	-0.0266679	Neuroepithelial-like_Cells
rs34311866	4:951947	TMEM175	19	T	C	rs34311866_C	MAEA	1.74102	0.086892	0.0170531	Early_neuron_Progenitor
rs850738	17:42434630	FAM171A2	68	A	G	rs850738_G	DBF4B	1.74097	0.0869009	0.0038264	Late_neuron_Progenitor
rs10847864	12:123326598	HIP1R	51	G	T	rs10847864_T	KMT5A	-1.74029	0.0870224	-0.0230483	Neuroepithelial-like_Cells
rs12497850	3:48748989	IP6K2	14	G	T	rs12497850_G	SMARCC1	-1.73978	0.0871125	-0.0567959	Late_neuron_Progenitor
rs62333164	4:170583157	CLCN3	25	G	A	rs62333164_A	AADAT	1.73906	0.0872397	0.00968773	Dopaminergic_Neurons
rs4698412	4:15737348	BST1	20	G	A	rs4698412_G	RPS21P4	1.73848	0.087343	0.00478667	Proliferating_Floor_Plate_Progenitors
rs10748818	10:104015279	GBF1	44	A	G	rs10748818_G	LDB1	1.7377	0.0874817	0.0217361	Proliferating_Floor_Plate_Progenitors
rs12600861	17:7355621	CHRNB1	66	A	C	rs12600861_C	PITPNM3	-1.73706	0.0875941	-0.00594861	Immature_Dopaminergic_Neurons
rs55818311	19:2341047	SPPL2B	76	C	T	rs55818311_C	RPS15	1.73701	0.0876041	0.460408	Dopaminergic_Neurons
rs10748818	10:104015279	GBF1	44	A	G	rs10748818_G	ARMH3	1.7368	0.0876419	0.0123099	Immature_Dopaminergic_Neurons
rs117615688	17:43798308	CRHR1	69	G	A	rs117615688_A	NSF	1.73654	0.0876882	0.0183607	Proliferating_Floor_Plate_Progenitors
rs666463	17:76425480	DNAH17	72	A	T	rs666463_T	TNRC6C	-1.73584	0.0878127	-0.0252601	Ependymal-like_Cells
rs6476434	9:34046391	UBAP2	42	C	T	rs6476434_C	NOL6	1.73579	0.0878213	0.00609835	Immature_Dopaminergic_Neurons
rs4698412	4:15737348	BST1	20	G	A	rs4698412_G	CPEB2	-1.73383	0.0881705	-0.0292377	Early_neuron_Progenitor
rs55818311	19:2341047	SPPL2B	76	C	T	rs55818311_C	TLE6	-1.7322	0.0884626	-0.00480279	Late_neuron_Progenitor
rs11150601	16:30977799	SETD1A	62	G	A	rs11150601_G	MAPK3	1.73205	0.0884893	0.018235	Late_neuron_Progenitor
rs2280104	8:22525980	BIN3	39	T	C	rs2280104_T	SLC25A37	1.73029	0.0888057	0.0351504	Late_neuron_Progenitor
rs2269906	17:42294337	UBTF	68	A	C	rs2269906_C	ATXN7L3	-1.72989	0.088879	-0.0135046	Immature_Dopaminergic_Neurons
rs12951632	17:40741013	RETREG3	67	T	C	rs12951632_C	KRT17	-1.7294	0.0889668	-0.111031	Immature_Dopaminergic_Neurons
rs10847864	12:123326598	HIP1R	51	G	T	rs10847864_T	RSRC2	-1.7285	0.0891294	-0.0534086	Dopaminergic_Neurons
rs77351827	20:6006041	CRLS1	77	C	T	rs77351827_T	TMEM230	1.72768	0.0892779	0.110296	Neuroepithelial-like_Cells
rs6476434	9:34046391	UBAP2	42	C	T	rs6476434_C	AL162231.1	1.72703	0.0893944	0.0215102	Dopaminergic_Neurons
rs55818311	19:2341047	SPPL2B	76	C	T	rs55818311_C	SLC39A3	-1.7268	0.089437	-0.0198861	Immature_Dopaminergic_Neurons
rs6497339	16:19277493	SYT17	60	A	T	rs6497339_A	COQ7	-1.7252	0.0897263	-0.0162617	Immature_Dopaminergic_Neurons
rs11150601	16:30977799	SETD1A	62	G	A	rs11150601_G	ZNF747	-1.72339	0.0900561	-0.00330984	Early_neuron_Progenitor
rs873786	4:925376	GAK	19	C	T	rs873786_T	MYL5	-1.72323	0.0900847	-0.0160454	Immature_Dopaminergic_Neurons
rs6658353	1:161469054	FCGR2A	2	G	C	rs6658353_C	UFC1	1.72283	0.0901578	0.0442732	Late_neuron_Progenitor
rs10847864	12:123326598	HIP1R	51	G	T	rs10847864_T	DDX55	1.72274	0.0901733	0.00757508	Late_neuron_Progenitor
rs55961674	3:122196892	KPNA1	15	C	T	rs55961674_T	HSPBAP1	-1.72167	0.0903691	-0.00399685	Immature_Dopaminergic_Neurons
rs11150601	16:30977799	SETD1A	62	G	A	rs11150601_G	C16orf58	1.72148	0.0904045	0.0165259	Proliferating_Floor_Plate_Progenitors
rs4140646	6:27738801	LOC100131289	29	G	A	rs4140646_A	NKAPL	-1.72142	0.0904146	-0.0186496	Dopaminergic_Neurons
rs199351	7:23300049	GPNMB	35	A	C	rs199351_C	FAM221A	1.7206	0.0905649	0.0155842	Ependymal-like_Cells
rs11950533	5:134199105	C5orf24	28	C	A	rs11950533_A	DDX46	-1.72029	0.0906209	-0.179891	Proliferating_Floor_Plate_Progenitors
rs620513	8:16697593	FGF20	38	G	T	rs620513_T	VPS37A	-1.71974	0.0907223	-0.00991293	Late_neuron_Progenitor
rs9568188	13:49927732	CAB39L	53	T	C	rs9568188_C	RCBTB1	-1.71908	0.0908425	-0.00525933	Late_neuron_Progenitor
rs12951632	17:40741013	RETREG3	67	T	C	rs12951632_C	ATP6V0A1	1.71831	0.0909834	0.0962008	Dopaminergic_Neurons
rs13117519	4:114369065	CAMK2D	24	C	T	rs13117519_T	CAMK2D	-1.71773	0.0910914	-0.0507226	Immature_Dopaminergic_Neurons
rs12951632	17:40741013	RETREG3	67	T	C	rs12951632_C	STAT5B	1.71743	0.0911462	0.0175045	Dopaminergic_Neurons
rs11150601	16:30977799	SETD1A	62	G	A	rs11150601_G	BCL7C	-1.71731	0.0911685	-0.0300539	Immature_Dopaminergic_Neurons
rs12600861	17:7355621	CHRNB1	66	A	C	rs12600861_C	CNTROB	-1.71669	0.0912822	-0.00635802	Immature_Dopaminergic_Neurons
rs76763715	1:155205634	GBAP1	1	T	C	rs76763715_C	EFNA1	1.71667	0.0912851	0.0527603	Ependymal-like_Cells
rs3104783	16:52636242	CASC16	64	C	A	rs3104783_C	AKTIP	1.71659	0.0912999	0.00291094	Early_neuron_Progenitor
rs12600861	17:7355621	CHRNB1	66	A	C	rs12600861_C	FXR2	1.71491	0.0916098	0.0152989	Ependymal-like_Cells
rs11950533	5:134199105	C5orf24	28	C	A	rs11950533_A	CDKL3	-1.71486	0.0916201	-0.0188239	Neuroepithelial-like_Cells
rs77351827	20:6006041	CRLS1	77	C	T	rs77351827_T	BMP2	1.71355	0.091862	0.0323718	Proliferating_Floor_Plate_Progenitors
rs666463	17:76425480	DNAH17	72	A	T	rs666463_T	TNRC6C	1.7134	0.0918894	0.0156854	Neuroepithelial-like_Cells
rs6497339	16:19277493	SYT17	60	A	T	rs6497339_A	SMG1	-1.71275	0.0920104	-0.00860689	Early_neuron_Progenitor
rs2042477	2:96000943	KCNIP3	8	A	T	rs2042477_A	FAHD2A	1.71196	0.092156	0.00596074	Early_neuron_Progenitor
rs12497850	3:48748989	IP6K2	14	G	T	rs12497850_G	KLHDC8B	-1.71057	0.0924139	-0.0444537	Immature_Dopaminergic_Neurons
rs12600861	17:7355621	CHRNB1	66	A	C	rs12600861_C	TMEM256	-1.70918	0.0926723	-0.00635373	Immature_Dopaminergic_Neurons
rs76763715	1:155205634	GBAP1	1	T	C	rs76763715_C	CKS1B	1.7085	0.0927998	0.312398	Ependymal-like_Cells
rs12497850	3:48748989	IP6K2	14	G	T	rs12497850_G	NME6	1.70847	0.0928057	0.0118614	Dopaminergic_Neurons
rs57891859	2:135464616	TMEM163	10	A	G	rs57891859_G	ZRANB3	1.7072	0.0930421	0.00506833	Dopaminergic_Neurons
rs10513789	3:182760073	MCCC1	18	T	G	rs10513789_G	MCCC1	-1.70657	0.0931611	-0.0170456	Neuroepithelial-like_Cells
rs9568188	13:49927732	CAB39L	53	T	C	rs9568188_C	KPNA3	1.7062	0.09323	0.0365551	Proliferating_Floor_Plate_Progenitors
rs4101061	4:77147969	FAM47E	22	A	G	rs4101061_G	NUP54	1.70389	0.0936636	0.00717528	Late_neuron_Progenitor
rs55961674	3:122196892	KPNA1	15	C	T	rs55961674_T	SLC15A2	1.70186	0.0940455	0.0110865	Proliferating_Floor_Plate_Progenitors
rs55961674	3:122196892	KPNA1	15	C	T	rs55961674_T	DIRC2	1.70066	0.0942722	0.00818367	Dopaminergic_Neurons
rs76949143	7:66009851	GS1-124K5.11	36	T	A	rs76949143_A	CRCP	1.7001	0.0943789	0.0381986	Early_neuron_Progenitor
rs356182	4:90626111	SNCA	23	G	A	rs356182_G	SNCA	1.69868	0.0946475	0.0533315	Neuroepithelial-like_Cells
rs72840788	10:121415685	BAG3	45	G	A	rs72840788_A	CACUL1	-1.69777	0.0948195	-0.0356947	Proliferating_Floor_Plate_Progenitors
rs55818311	19:2341047	SPPL2B	76	C	T	rs55818311_C	MKNK2	-1.69773	0.094828	-0.0261377	Ependymal-like_Cells
rs55818311	19:2341047	SPPL2B	76	C	T	rs55818311_C	CELF5	-1.69767	0.0948393	-0.0149361	Early_neuron_Progenitor
rs2904880	16:28944396	CD19	61	C	G	rs2904880_C	NUPR1	1.69762	0.0948495	0.223517	Proliferating_Floor_Plate_Progenitors
rs666463	17:76425480	DNAH17	72	A	T	rs666463_T	AFMID	1.69744	0.0948828	0.00880358	Early_neuron_Progenitor
rs117896735	10:121536327	INPP5F	45	G	A	rs117896735_A	TIAL1	-1.69672	0.0950203	-0.0642431	Late_neuron_Progenitor
rs72840788	10:121415685	BAG3	45	G	A	rs72840788_A	NANOS1	-1.69555	0.0952432	-0.0860207	Proliferating_Floor_Plate_Progenitors
rs12600861	17:7355621	CHRNB1	66	A	C	rs12600861_C	MED31	1.6928	0.0957689	0.0582142	Ependymal-like_Cells
rs4653767	1:226916078	ITPKB	5	T	C	rs4653767_C	COQ8A	-1.69244	0.0958376	-0.014684	Neuroepithelial-like_Cells
rs10847864	12:123326598	HIP1R	51	G	T	rs10847864_T	ARL6IP4	-1.69197	0.0959267	-0.0413047	Immature_Dopaminergic_Neurons
rs11658976	17:44866805	WNT3	70	G	A	rs11658976_G	NSF	1.69072	0.0961679	0.00670779	Early_neuron_Progenitor
rs850738	17:42434630	FAM171A2	68	A	G	rs850738_G	CCDC43	1.68994	0.096318	0.0197144	Neuroepithelial-like_Cells
rs6825004	4:77110365	SCARB2	22	C	G	rs6825004_G	USO1	-1.6893	0.0964401	-0.0502026	Ependymal-like_Cells
rs4653767	1:226916078	ITPKB	5	T	C	rs4653767_C	ACBD3	-1.68923	0.0964545	-0.0459177	Late_neuron_Progenitor
rs850738	17:42434630	FAM171A2	68	A	G	rs850738_G	RUNDC3A-AS1	1.68878	0.09654	0.00300231	Early_neuron_Progenitor
rs13294100	9:17579690	SH3GL2	41	T	G	rs13294100_T	CNTLN	-1.68844	0.0966054	-0.00900814	Dopaminergic_Neurons
rs7938782	11:10558777	RNF141	46	A	G	rs7938782_G	ZBED5	1.68841	0.0966121	0.0325005	Ependymal-like_Cells
rs4653767	1:226916078	ITPKB	5	T	C	rs4653767_C	PSEN2	1.68741	0.0968054	0.00918493	Late_neuron_Progenitor
rs12497850	3:48748989	IP6K2	14	G	T	rs12497850_G	ARIH2OS	-1.68732	0.0968232	-0.00550018	Immature_Dopaminergic_Neurons
rs1450522	3:161077630	SPTSSB	17	A	G	rs1450522_G	KPNA4	1.68689	0.0969047	0.0294195	Immature_Dopaminergic_Neurons
rs55818311	19:2341047	SPPL2B	76	C	T	rs55818311_C	C19orf25	-1.68681	0.0969203	-0.0143054	Early_neuron_Progenitor
rs12951632	17:40741013	RETREG3	67	T	C	rs12951632_C	DHX58	1.68645	0.0969901	0.00658229	Immature_Dopaminergic_Neurons
rs77351827	20:6006041	CRLS1	77	C	T	rs77351827_T	GPCPD1	-1.68416	0.097434	-0.0335938	Dopaminergic_Neurons
rs13294100	9:17579690	SH3GL2	41	T	G	rs13294100_T	ADAMTSL1	1.68396	0.0974732	0.0128534	Neuroepithelial-like_Cells
rs6476434	9:34046391	UBAP2	42	C	T	rs6476434_C	AL353795.3	1.68317	0.0976277	0.00629071	Early_neuron_Progenitor
rs4653767	1:226916078	ITPKB	5	T	C	rs4653767_C	ZNF678	-1.68294	0.097672	-0.00621745	Late_neuron_Progenitor
rs1474055	2:169110394	STK39	11	C	T	rs1474055_T	STK39	-1.68204	0.097847	-0.103977	Immature_Dopaminergic_Neurons
rs11707416	3:151108965	MED12L	16	T	A	rs11707416_A	MBNL1	-1.67857	0.0985257	-0.0253577	Ependymal-like_Cells
rs2280104	8:22525980	BIN3	39	T	C	rs2280104_T	TNFRSF10B	1.67829	0.0985799	0.0166617	Early_neuron_Progenitor
rs6854006	4:77198054	FAM47E-STBD1	22	C	T	rs6854006_T	CCNI	-1.67771	0.0986935	-0.38393	Proliferating_Floor_Plate_Progenitors
rs117896735	10:121536327	INPP5F	45	G	A	rs117896735_A	FAM45A	1.6772	0.0987944	0.0679992	Proliferating_Floor_Plate_Progenitors
rs12600861	17:7355621	CHRNB1	66	A	C	rs12600861_C	TRAPPC1	1.67713	0.098808	0.0790226	Immature_Dopaminergic_Neurons
rs11557080	1:205737739	RAB29	4	G	A	rs11557080_A	RAB29	-1.67681	0.0988712	-0.0112988	Dopaminergic_Neurons
rs76763715	1:155205634	GBAP1	1	T	C	rs76763715_C	GON4L	-1.67484	0.099259	-0.103095	Neuroepithelial-like_Cells
rs55818311	19:2341047	SPPL2B	76	C	T	rs55818311_C	TLE2	-1.67457	0.0993121	-0.0207416	Proliferating_Floor_Plate_Progenitors
rs11557080	1:205737739	RAB29	4	G	A	rs11557080_A	TMCC2	-1.67447	0.0993313	-0.0112298	Neuroepithelial-like_Cells
rs11557080	1:205737739	RAB29	4	G	A	rs11557080_A	SLC41A1	-1.67446	0.0993346	-0.00487483	Dopaminergic_Neurons
rs823118	1:205723572	NUCKS1	4	C	T	rs823118_C	TMCC2	1.67292	0.0996381	0.00866	Neuroepithelial-like_Cells
rs2280104	8:22525980	BIN3	39	T	C	rs2280104_T	BMP1	-1.6727	0.0996821	-0.0291689	Proliferating_Floor_Plate_Progenitors
rs12283611	11:83487277	DLG2	47	C	A	rs12283611_A	PCF11	1.6721	0.0997999	0.0208823	Proliferating_Floor_Plate_Progenitors
rs10748818	10:104015279	GBF1	44	A	G	rs10748818_G	LDB1	1.67204	0.0998114	0.0263209	Neuroepithelial-like_Cells
rs12497850	3:48748989	IP6K2	14	G	T	rs12497850_G	TCTA	-1.67194	0.0998327	-0.0198011	Immature_Dopaminergic_Neurons
rs55818311	19:2341047	SPPL2B	76	C	T	rs55818311_C	SPPL2B	-1.67137	0.0999458	-0.0239991	Immature_Dopaminergic_Neurons
