# Supplementary material for: The Foundational Data Initiative for Parkinson Disease: Enabling efficient translation from genetic maps to mechanism
Source: Cell Genom. 2023 Feb 6;3(3):100261. doi: 10.1016/j.xgen.2023.100261 (PMC10025424; doi:10.1016/j.xgen.2023.100261)
Supplement: Table S8. The American Genome Center group authors [file mmc9.xlsx]

## Sheet: Sheet1
Supplemental Table 8.
Camille Alba [1,2]
Dagmar Bacikova [1,2]
Daniel Hupalo [1,2]
John Rosenberger [1,2]
Anthony Soltis [1,2]
Gauthaman Sukumar [1,2]
Matthew Wilkerson [1,2]
1) The American Genome Center, Uniformed Services University of the Health Sciences, Bethesda, MD, USA
2) Henry M. Jackson Foundation for the Advancement of Military Medicine, Bethesda, MD, USA
